# Supplementary material for: Herpesvirus genome integration in whole‐genome sequences of dementia and control cohorts
Source: Alzheimers Dement. 2026 Mar 19;22(3):e71047. doi: 10.1002/alz.71047 (PMC13093769; doi:10.1002/alz.71047)
Supplement: Supplementary file 3 — Supporting Information [file ALZ-22-e71047-s003.xlsx]

## Sheet: Sheet1
	Phenotype	Human alphaherpesvirus 1 (HSV-1)	Human alphaherpesvirus 2 (HSV-2)	Human alphaherpesvirus 3 (VZV)	Human betaherpesvirus 5 (HCMV)	Human betaherpesvirus 7 (HHV-7)	Human gammaherpesvirus 4 (EBV)	Human betaherpesvirus 6A (HHV-6A)	Human betaherpesvirus 6B (HHV-6B)
RES02251	AD	0	0	0	0	0	0	0	0
RES02252	AD	0	0	0	0	0	0	0	0
RES02256	AD	0	0	0	0	0	0	0	0
RES02258	AD	0	0	0	0	0	0	0	0
RES02259	AD	0	0	0	0	0	0	0	0
RES02263	AD	0	0	0	0	0	0	0	0
RES02267	AD	0	0	0	0	0	0	0	0
RES02269	AD	0	0	0	0	0.11	0	0	0
RES02270	AD	0	0	0	0	0	0	0	0
RES02271	AD	0	0	0	0	0	4	0	0
RES02302	AD	0	0	0	0	0	0	0	0
RES02303	AD	0	0	0	0	0	0	0	0
RES02304	AD	0	0	0	0	0	0	0	0
RES02497	AD	0	0	0	0	0	0	0	0
RES02498	AD	0	0	0	0	0	2	0	0
RES02499	AD	0	0	0	0	0	0	0	0
RES02500	AD	0	0	0	0	0	0	0	0
RES02501	AD	0	0	0	0	0	2	0	0
RES02504	AD	0	0	0	0	0	0	0	0
RES02505	AD	0	0	0	0	3	0	0	0
RES02506	AD	0	0	0	0	0	0	0	0
RES02507	AD	0	0	0	0	0	0	0	0
RES02508	AD	0	0	0	0	0	0	0	0
RES02509	AD	0	0	0	0	0	0	0	0
RES02510	AD	0	0	0	0	0	0	0	0
RES02511	AD	0	0	0	0	0	2	0	0
RES02512	AD	0	0	0	0	0	0	0	0
RES02513	AD	0	0	0	0	0	6	0	0
RES02514	AD	0	0	0	0	0	0	0	0
RES02515	AD	0	0	0	0	0	0	0	0
RES02516	AD	0	0	0	0	0	0	0	0
RES02517	AD	0	0	0	0	0	0	0	0
RES02518	AD	0	0	0	0	0	0	0	0
RES02519	AD	0	0	0	0	0	0	0	0
RES02522	AD	0	0	0	0	0	0	0	2
RES02524	AD	0	0	0	0	0	0	0	0
RES02534	AD	0	0	0	0	0	0	0	0
RES02535	AD	0	0	0	0	0	2	0	0
RES02536	AD	0	0	0	0	0	0	0	0
RES02537	AD	0	0	0	0	1	0	0	0
RES02538	AD	0	0	0	0	0	0	0	0
RES02539	AD	0	0	0	0	0	2	0	0
RES02540	AD	0	0	0	0	0	0	0	0
RES02541	AD	0	0	0	0	0	2	0	0
RES02543	AD	0	0	0	0	0	0	0	0
RES02544	AD	0	0	0	0	0	0	0	0
RES02545	AD	0	0	0	0	0	0	0	0
RES02546	AD	0	0	0	0	0	0	0	0
RES02547	AD	0	0	0	0	0	0	0	0
RES02548	AD	0	0	0	0	2	0	0	0
RES02549	AD	0	0	0	0	0	0	0	0
RES02550	AD	0	0	0	0	0	0	0	0
RES02551	AD	0	0	0	0	0	0	0	0
RES02552	AD	0	0	0	0	0	0	0	0
RES02553	AD	0	0	0	0	0	0	0	0
RES02554	AD	0	0	0	0	0.11	7	0	0
RES02555	AD	0	0	0	0	0	0	0	0
RES02556	AD	0	0	0	0	0	0	0	0
RES02557	AD	0	0	0	0	0	0	0	0
RES02558	AD	0	0	0	0	0	0	0	0
RES02559	AD	0	0	0	0	0	0	0	0
RES02560	AD	0	0	0	0	1	0	0	0
RES02561	AD	0	0	0	0	0	0	0	0
RES02562	AD	0	0	0	0	0	2	0	0
RES02563	AD	0	0	0	0	0	0	0	0
RES02564	AD	0	0	0	0	0	0	0	0
RES02565	AD	0	0	0	0	2	7	0	0
RES02566	AD	0	0	0	0	0	9	0	0
RES02567	AD	0	0	0	0	0	0	0	0
RES02568	AD	0	0	0	0	1	0	0	0
RES02569	AD	0	0	0	0	0	56	0	0
RES02570	AD	0	0	0	0	0	0	0	0
RES02571	AD	0	0	0	0	0	0	0	0
RES02573	AD	0	0	0	0	1	2	0	0
RES02574	AD	0	0	0	0	0	0	0	0
RES02575	AD	0	0	0	0	2	2	0	0
RES02576	AD	0	0	0	0	0	2	0	0
RES02577	AD	0	0	0	0	0	0	0	0
RES02578	AD	0	0	0	0	0	0	0	0
RES02579	AD	0	0	0	0	0	1	0	0
RES02581	AD	0	0	0	0	0	0	0	0
RES02582	AD	0	0	0	0	0	0	0	0
RES02583	AD	0	0	0	0	0.11	0	0	0
RES02584	AD	0	0	0	0	0	0	0	0
RES02585	AD	0	0	0	0	0	0	0	0
RES02586	AD	0	0	0	0	0	0	0	0
RES02587	AD	0	0	0	0	0	2	0	0
RES02588	AD	0	0	0	0	0	0	0	0
RES02589	AD	0	0	0	0	0	0	0	0
RES02590	AD	0	0	0	0	0	0	0	0
RES02595	AD	0	0	0	0	0	15	0	0
RES02596	AD	0	0	0	0	0	0	0	0
RES02597	AD	0	0	0	0	0	0	0	0
RES02598	AD	0	0	0	0	0	1	0	0
RES02599	AD	0	0	0	0	0	0	0	0
RES02600	AD	0	0	0	0	0	0	0	0
RES02602	AD	0	0	0	0	0	0	0	0
RES02603	AD	0	0	0	0	0	0	0	0
RES02604	AD	0	0	0	0	0	0	0	0
RES02605	AD	0	0	0	0	0	0	0	0
RES02606	AD	0	0	0	0	0	0	0	0
RES02607	AD	0	0	0	0	0	0	0	0
RES02608	AD	0	0	0	0	0	0	0	0
RES02609	AD	0	0	0	0	0	0	0	0
RES02610	AD	0	0	0	0	0	0	0	0
RES02611	AD	0	0	0	0	0	0	0	0
RES02612	AD	0	0	0	0	0	1	0	0
RES02614	AD	0	0	0	0	0	0	0	0
RES02615	AD	0	0	0	0	0	3	0	0
RES02616	AD	0	0	0	0	0	0	0	0
RES02617	AD	0	0	0	0	6.11	0	0	0
RES02618	AD	0	0	0	0	0	0	0	0
RES02619	AD	0	0	0	0	0	0	0	0
RES02620	AD	0	0	0	0	0	0	0	0
RES02622	AD	0	0	0	0	0	1	0	0
RES02623	AD	0	0	0	0	0	0	0	0
RES02624	AD	0	0	0	0	0	0	0	0
RES02625	AD	0	0	0	0	1	0	0	0
RES02626	AD	0	0	0	0	2	5	0	0
RES02627	AD	0	0	0	0	0.09	0	0	0
RES02628	AD	0	0	0	0	0	0	0	0
RES02629	AD	0	0	0	0	2	0	0	0
RES02630	AD	0	0	0	0	1	0	0	0
RES02631	AD	0	0	0	0	0	0	0	0
RES02632	AD	0	0	0	0	0	2	0	0
RES02633	AD	0	0	0	0	2	0	0	0
RES02634	AD	0	0	0	0	0	0	0	0
RES05953	Control	0	0	0	0	0	0	0	0
RES05954	Control	0	0	0	0	0	0	0	0
RES05955	Control	0	0	0	0	0.11	0	0	0
RES05956	Control	0	0	0	0	0	0	0	0
RES05957	Control	0	0	0	0	0	0	0	0
RES05958	Control	0	0	0	0	0	0	0	0
RES05959	Control	0	0	0	0	0	0	0	0
RES05960	Control	0	0	0	0	2	0	0	0
RES05961	Control	0	0	0	0	0	0	0	0
RES05962	Control	0	0	0	0	0	0	0	0
RES05963	Control	0	0	0	0	0	0	0	0
RES05964	Control	0	0	0	0	0	0	0	0
RES05965	Control	0	0	0	0	0	0	0	0
RES05966	Control	0	0	0	0	0	0	0	0
RES05967	Control	0	0	0	0	0	0	0	0
RES05968	Control	0	0	0	0	0	0	0	0
RES05969	Control	0	0	0	0	0	0	0	0
RES05970	Control	0	0	0	0	0	0	0	0
RES05971	Control	0	0	0	0	0	0	0	0
RES05972	Control	0	0	0	0	0	0	0	0
RES05973	Control	0	0	0	0	0	1	0	0
RES05974	Control	0	0	0	0	1	0	0	0
RES05975	Control	0	0	0	0	0	0	0	0
RES05976	Control	0	0	0	0	0	0	0	0
RES05977	Control	0	0	0	0	0	0	0	0
RES05979	Control	0	0	0	0	0	2	0	0
RES05980	Control	0	0	0	0	0.11	0	0	0
RES05981	Control	0	0	0	0	0	0	0	0
RES05982	Control	0	0	0	0	0	4	0	0
RES05983	Control	0	0	0	0	0	3	0	0
RES05984	Control	0	0	0	0	1	0	0	0
RES05985	Control	0	0	0	0	0	0	0	0
RES05986	Control	0	0	0	0	0	0	0	0
RES05987	Control	0	0	0	0	0	0	0	0
RES05988	Control	0	0	0	0	1	0	0	0
RES05989	Control	0	0	0	0	0	0	0	0
RES05990	Control	0	0	0	0	0	0	0	0
RES05991	Control	0	0	0	0	0	0	0	0
RES05992	Control	0	0	0	0	0	0	0	0
RES05993	Control	0	0	0	0	0	0	0	0
RES05994	Control	0	0	0	0	0	0	0	0
RES05995	Control	0	0	0	0	0	0	0	0
RES05996	Control	0	0	0	0	0	0	0	0
RES05997	Control	0	0	0	0	0	0	0	0
RES05998	Control	0	0	0	0	0	0	0	0
RES05999	Control	0	0	0	0	3	0	0	0
RES06000	Control	0	0	0	0	0	0	0	0
RES06001	Control	0	0	0	0	0	0	0	0
RES06002	Control	0	0	0	0	0	1	0	0
RES06004	Control	0	0	0	0	0	1	0	0
RES06005	Control	0	0	0	0	0	0	0	0
RES06006	Control	0	0	0	0	0	0	0	0
RES06007	Control	0	0	0	0	0	0	0	0
RES06008	Control	0	0	0	0	0	0	0	0
RES06009	Control	0	0	0	0	0	0	0	0
RES06010	Control	0	0	0	0	0	0	0	0
RES06011	Control	0	0	0	0	0	0	0	0
RES06012	Control	0	0	0	0	0	0	0	0
RES06013	Control	0	0	0	0	0	0	0	0
RES06014	Control	0	0	0	0	0	0	0	0
RES06015	Control	0	0	0	0	0	0	0	0
RES06016	Control	0	0	0	0	1	0	0	0
RES06017	Control	0	0	0	0	0	2	0	0
RES06018	Control	0	0	0	0	1	3	0	0
RES06019	Control	0	0	0	0	0	0	0	0
RES06020	Control	0	0	0	0	0	0	0	0
RES06021	Control	0	0	0	0	0	1	0	0
RES06022	Control	0	0	0	0	0	0	0	0
RES06023	Control	0	0	0	0	0	0	0	0
RES06024	Control	0	0	0	0	0	0	0	0
RES06025	Control	0	0	0	0	0	0	0	0
RES06026	Control	0	0	0	0	0	0	0	0
RES06027	Control	0	0	0	0	0	0	0	0
RES06028	Control	0	0	0	0	0	0	0	0
RES06029	Control	0	0	0	0	0	0	0	0
RES06030	Control	0	0	0	0	0	0	0	0
RES06032	Control	0	0	0	0	0	0	0	0
RES06034	Control	0	0	0	0	0	0	0	0
RES06035	Control	0	0	0	0	0	0	0	0
RES06036	Control	0	0	0	0	0	0	0	0
RES06037	Control	0	0	0	0	0	0	0	0
RES06038	Control	0	0	0	0	0	0	0	0
RES06039	Control	0	0	0	0	0	0	0	0
RES06040	Control	0	0	0	0	0	0	342.5	12049.5
RES06041	Control	0	0	0	0	0.12	0	0	0
RES06042	Control	0	0	0	0	0	0	0	0
RES06043	Control	0	0	0	0	0	0	0	0
RES06044	Control	0	0	0	0	0	0	0	0
RES06045	Control	0	0	0	0	0	0	0	0
RES06046	Control	0	0	0	0	0	0	0	0
RES06047	Control	0	0	0	0	0	0	0	0
RES06048	Control	0	0	0	0	0	0	0	0
RES06049	Control	0	0	0	0	1	0	0	0
RES06050	Control	0	0	0	0	10	0	0	0
RES06051	Control	0	0	0	0	0	0	0	0
RES06052	Control	0	0	0	0	0.11	0	0	0
RES06053	Control	0	0	0	0	0	5	0	0
RES06054	Control	0	0	0	0	0	0	0	0
RES06055	Control	0	0	0	0	0	0	0	0
RES06056	Control	0	0	0	0	0	0	0	0
RES06057	Control	0	0	0	0	0	0	0	0
RES06058	Control	0	0	0	0	0	0	0	0
RES06059	Control	0	0	0	0	0	0	0	0
RES06060	Control	0	0	0	0	2	0	0	0
RES06061	Control	0	0	0	0	1	0	0	0
RES06062	Control	0	0	0	0	0	1	0	0
RES06063	Control	0	0	0	0	0	0	0	0
RES06064	Control	0	0	0	0	0	0	0	0
RES06065	Control	0	0	0	0	0	0	0	0
RES06066	Control	0	0	0	0	1	0	0	0
RES06067	Control	0	0	0	0	0	0	0	0
RES06068	Control	0	0	0	0	0	0	0	0
RES06069	Control	0	0	0	0	0	0	0	0
RES06070	Control	0	0	0	0	0	0	0	0
RES06071	Control	0	0	0	0	0	0	0	0
RES06072	Control	0	0	0	0	0	0	0	0
RES06073	Control	0	0	0	0	0	0	0	0
RES06074	Control	0	0	0	0	0	0	0	0
RES06075	Control	0	0	0	0	0	0	0	0
RES06076	Control	0	0	0	0	2	0	0	0
RES06077	Control	0	0	0	0	0	0	0	0
RES06078	Control	0	0	0	0	0	0	0	0
RES06079	Control	0	0	0	0	0	0	0	0
RES06080	Control	0	0	0	0	0	0	0	0
RES06081	Control	0	0	0	0	0	0	0	0
RES06082	Control	0	0	0	0	0	1	0	0
RES06083	Control	0	0	0	0	0	0	0	0
RES06084	Control	0	0	0	0	0	0	0	0
RES06085	Control	0	0	0	0	0	0	0	0
RES06086	Control	0	0	0	0	0	0	0	0
RES06087	Control	0	0	0	0	0	0	0	0
RES06088	Control	0	0	0	0	0	0	0	0
RES06089	Control	0	0	0	0	0	0	0	0
RES06090	Control	0	0	0	0	0	0	0	0
RES06091	Control	0	0	0	0	0	0	0	0
RES06092	Control	0	0	0	0	0	1	0	0
RES06093	Control	0	0	0	0	0	0	0	0
RES06094	Control	0	0	0	0	0	0	0	0
RES06095	Control	0	0	0	0	0.11	0	0	0
RES06096	Control	0	0	0	0	0	0	0	0
RES06097	Control	0	0	0	0	0	1	0	0
RES06098	Control	0	0	0	0	0	0	0	0
RES06099	Control	0	0	0	0	2	0	0	0
RES06100	Control	0	0	0	0	3	2	0	0
RES06101	Control	0	0	0	0	2	0	0	0
RES06102	Control	0	0	0	0	1	0	0	0
RES06103	Control	0	0	0	0	0	0	0	0
RES06104	Control	0	0	0	0	0	0	0	0
RES06105	Control	0	0	0	0	0	0	0	0
RES06106	Control	0	0	0	0	0	0	0	0
RES06107	Control	0	0	0	0	1	0	0	0
RES06108	Control	0	0	0	0	0	2	0	0
RES06109	Control	0	0	0	0	0	0	0	0
RES06110	Control	0	0	0	0	1	0	0	0
RES06111	Control	0	0	0	0	0	0	0	0
RES06112	Control	0	0	0	0	0	2	0	0
RES06113	Control	0	0	0	0	0	0	0	0
RES06114	Control	0	0	0	0	1	0	0	0
RES06115	Control	0	0	0	0	0	0	0	0
RES06116	Control	0	0	0	0	0	0	0	0
RES06117	Control	0	0	0	0	0	0	0	0
RES06118	Control	0	0	0	0	0.12	0	0	0
RES06119	Control	0	0	0	0	0	0	0	0
RES06120	Control	0	0	0	0	0	0	0	0
RES06121	Control	0	0	0	0	0.1	3	0	0
RES06122	Control	0	0	0	0	0	0	0	0
RES06123	Control	0	0	0	0	0	0	0	0
RES06124	Control	0	0	0	0	0	0	0	0
RES06125	Control	0	0	0	0	0	0	0	0
RES06126	Control	0	0	0	0	0	0	0	0
RES06127	Control	0	0	0	0	0	0	0	0
RES06128	Control	0	0	0	0	0	0	0	0
RES06129	Control	0	0	0	0	0	0	0	0
RES06132	Control	0	0	0	0	0	4	0	0
RES06133	Control	0	0	0	0	0	0	0	0
RES06134	Control	0	0	0	0	0	4	0	0
RES06135	Control	0	0	0	0	0	1	0	0
RES06136	Control	0	0	0	0	0	3	0	0
RES06137	Control	0	0	0	0	0	4	0	0
RES06138	Control	0	0	0	0	0.04	8	0	0
RES06139	Control	0	0	0	0	0	0	0	0
RES06140	Control	0	0	0	0	0	6	0	0
RES06141	Control	0	0	0	0	0	0	0	0
RES06142	Control	0	0	0	0	0	0	0	0
RES06143	Control	0	0	0	0	0	0	0	0
RES06144	Control	0	0	0	0	0	0	0	0
RES06145	Control	0	0	0	0	0	0	0	0
RES06146	Control	0	0	0	0	3	0	0	0
RES06147	Control	0	0	0	0	0	0	0	0
RES06148	Control	0	0	0	0	0	0	0	0
RES06149	Control	0	0	0	0	1	0	0	1
RES06150	Control	0	0	0	0	0	3	0	0
RES06151	Control	0	0	0	0	0	1	0	0
RES06152	Control	0	0	0	0	0	0	0	0
RES06153	Control	0	0	0	0	0	0	0	0
RES06154	Control	0	0	0	0	0	1	0	0
RES06155	Control	0	0	0	0	0	0	0	0
RES06156	Control	0	0	0	0	1	0	0	0
RES06157	Control	0	0	0	0	1	0	0	0
RES06158	Control	0	0	0	0	0	0	0	0
RES06159	Control	0	0	0	0	0	0	0	0
RES06160	Control	0	0	0	0	5	0	0	0
RES06162	Control	0	0	0	0	0	0	0	0
RES06163	Control	0	0	0	0	0	0	0	0
RES06164	Control	0	0	0	0	3	0	0	0
RES06165	Control	0	0	0	0	0	0	0	0
RES06166	Control	0	0	0	0	0	0	0	0
RES06167	Control	0	0	0	0	0	0	0	0
RES06168	Control	0	0	0	0	0	2	0	0
RES06169	Control	0	0	0	0	0	2	0	0
RES06170	Control	0	0	0	0	0	0	0	0
RES06171	Control	0	0	0	0	4.1	0	0	0
RES06172	Control	0	0	0	0	0	0	0	0
RES06173	Control	0	0	0	0	0	3	0	0
RES06174	Control	0	0	0	0	0	0	0	0
RES06176	Control	0	0	0	0	1	1	0	0
RES06177	Control	0	0	0	0	0	0	0	0
RES06178	Control	0	0	0	0	0	0	0	0
RES06179	Control	0	0	0	0	0	0	0	0
RES06180	Control	0	0	0	0	0	0	0	0
RES06181	Control	0	0	0	0	1	3	0	0
RES06182	Control	0	0	0	0	1	0	0	0
RES06183	Control	0	0	0	0	0	6	0	0
RES06184	Control	0	0	0	0	0	0	0	0
RES06185	Control	0	0	0	0	0	0	0	0
RES06186	Control	0	0	0	0	0	0	0	0
RES06187	Control	0	0	0	0	0.1	0	0	0
RES06188	Control	0	0	0	0	0	0	0	0
RES06189	Control	0	0	0	0	0	0	0	0
RES06190	Control	0	0	0	0	0	0	0	0
RES06191	Control	0	0	0	0	0	0	0	0
RES06192	Control	0	0	0	0	0	0	0	0
RES06193	Control	0	0	0	0	0	0	0	0
RES06194	Control	0	0	0	0	0	0	0	0
RES06195	Control	0	0	0	0	0	0	0	0
RES06196	Control	0	0	0	0	0	0	0	0
RES06197	Control	0	0	0	0	0	0	0	0
RES06198	Control	0	0	0	0	2	0	0	0
RES06199	Control	0	0	0	0	0	0	0	0
RES06200	Control	0	0	0	0	0	0	0	0
RES06201	Control	0	0	0	0	0	0	0	0
RES06202	Control	0	0	0	0	0	0	0	0
RES06203	Control	0	0	0	0	0.12	0	0	0
RES06204	Control	0	0	0	0	0	0	0	0
RES06205	Control	0	0	0	0	0	0	0	0
RES06206	Control	0	0	0	0	0	1	0	0.14
RES06207	Control	0	0	0	0	0	0	0	0
RES06208	Control	0	0	0	0	0	0	0	0
RES06209	Control	0	0	0	0	0	0	0	0
RES06210	Control	0	0	0	0	0	0	0	0
RES06211	Control	0	0	0	0	0	0	286.67	8369.17
RES06212	Control	0	0	0	0	0.11	0	0	0
RES06213	Control	0	0	0	0	0	0	0	0
RES06214	Control	0	0	0	0	0	12	0	0
RES06215	Control	0	0	0	0	0	0	0	0
RES06216	Control	0	0	0	0	0	0	0	0
RES06217	Control	0	0	0	0	0	0	0	0
RES06218	Control	0	0	0	0	0	0	0	0
RES06219	Control	0	0	0	0	0	4	0	0
RES06220	Control	0	0	0	0	0	0	0	0
RES06221	Control	0	0	0	0	0	0	0	0
RES06222	Control	0	0	0	0	0	0	0	0
RES06223	Control	0	0	0	0	0	0	0	0
RES06224	Control	0	0	0	0	0	0	0	0
RES06226	Control	0	0	0	0	2	0	0	0
RES06227	Control	0	0	0	0	2	0	0	0
RES06228	Control	0	0	0	0	0.17	0	0	0
RES06229	Control	0	0	0	0	0	0	0	0
RES06230	Control	0	0	0	0	1	0	0	0
RES06231	Control	0	0	0	0	0	0	0	0
RES06232	Control	0	0	0	0	0	0	0	0
RES06233	Control	0	0	0	0	0	0	0	0
RES06234	Control	0	0	0	0	0	0	0	0
RES06235	Control	0	0	0	0	0	0	0	0
RES06236	Control	0	0	0	0	1	0	0	0
RES06237	Control	0	0	0	0	0	0	0	0
RES06239	Control	0	0	0	0	0	0	0	0
RES06240	Control	0	0	0	0	0	0	0	0
RES06241	Control	0	0	0	0	2	0	0	1
RES06242	Control	0	0	0	0	0	0	0	0
RES06243	Control	0	0	0	0	0	0	0	0
RES06244	Control	0	0	0	0	0.11	2	0	0
RES06245	Control	0	0	0	0	0	0	0	0
RES06246	Control	0	0	0	0	0	0	0	0
RES06247	Control	0	0	0	0	0	0	0	0
RES06248	Control	0	0	0	0	0	0	0	0
RES06249	Control	0	0	0	0	0	0	0	0
RES06250	Control	0	0	0	0	0	2	0	0
RES06251	Control	0	0	0	0	0	0	0	0
RES06252	Control	0	0	0	0	1	3	0	0
RES06253	Control	0	0	0	0	0	0	0	0
RES06254	Control	0	0	0	0	2	0	0	0
RES06255	Control	0	0	0	0	0	0	0	0
RES06256	Control	0	0	0	0	1	0	0	0
RES06257	Control	0	0	0	0	0	0	0	0
RES06258	Control	0	0	0	0	0	0	0	0
RES06259	Control	0	0	0	0	0	0	0	0
RES06260	Control	0	0	0	0	0	0	0	0
RES06261	Control	0	0	0	0	0	0	0	0
RES06262	Control	0	0	0	0	0	0	0	0
RES06263	Control	0	0	0	0	0	0	0	0
RES06264	Control	0	0	0	0	0	7	0	0
RES06265	Control	0	0	0	0	0	0	0	0
RES06266	Control	0	0	0	0	0	0	0	0
RES06267	Control	0	0	0	0	0	0	0	0
RES06268	Control	0	0	0	0	0	0	0	0
RES06269	Control	0	0	0	0	0	0	0	0
RES06270	Control	0	0	0	0	0	0	0	0
RES06271	Control	0	0	0	0	0	2	0	0
RES06272	Control	0	0	0	0	1	0	0	0
RES06273	Control	0	0	0	0	0	0	0	0
RES06274	Control	0	0	0	0	0	0	0	0
RES06275	Control	0	0	0	0	0	1	0	0
RES06277	Control	0	0	0	0	0.01	0	0.01	0.01
RES06278	Control	0	0	0	0	0	0	0	0
RES06279	Control	0	0	0	0	0	0	0	0
RES06280	Control	0	0	0	0	0	0	0	0
RES06281	Control	0	0	0	0	0	0	0	0
RES06282	Control	0	0	0	0	0	0	0	0
RES06283	Control	0	0	0	0	0	0	0	0
RES06284	Control	0	0	0	0	0	0	0	0
RES06285	Control	0	0	0	0	0	0	0	0
RES06286	Control	0	0	0	0	0	0	0	0
RES06287	Control	0	0	0	0	2	0	0	0
RES06288	Control	0	0	0	0	0	0	0	0
RES06289	Control	0	0	0	0	0.1	0	0	0
RES06290	Control	0	0	0	0	0	0	0	0
RES06291	Control	0	0	0	0	0	0	0	0
RES06292	Control	0	0	0	0	0	0	0	2
RES06293	Control	0	0	0	0	0	0	0	0
RES06294	Control	0	0	0	0	2.09	0	0	0
RES06295	Control	0	0	0	0	0	0	0	0
RES06296	Control	0	0	0	0	0	0	0	0
RES06297	Control	0	0	0	0	4	0	0	0
RES06299	Control	0	0	0	0	0	0	0	0
RES06300	Control	0	0	0	0	0	0	0	0
RES06301	Control	0	0	0	0	0	0	0	0
RES06302	Control	0	0	0	0	0	0	0	0
RES06303	Control	0	0	0	0	1.11	0	0	0
RES06304	Control	0	0	0	0	0	0	0	0
RES06305	Control	0	0	0	0	0	0	0	0
RES06306	Control	0	0	0	0	0	0	0	0
RES06307	Control	0	0	0	0	0	0	0	0
RES06308	Control	0	0	0	0	0	2	0	0
RES06309	Control	0	0	0	0	0	2	0	0
RES06310	Control	0	0	0	0	0	0	0	0
RES06311	Control	0	0	0	0	2	0	0	0
RES06312	Control	0	0	0	0	0	0	0	0
RES06313	Control	0	0	0	0	0	0	0	0
RES06314	Control	0	0	0	0	0	0	0	0
RES06315	Control	0	0	0	0	0	0	0	0
RES06316	Control	0	0	0	0	0	0	0	0
RES06317	Control	0	0	0	0	0.14	0	0	0
RES06318	Control	0	0	0	0	1	0	0	0
RES06319	Control	0	0	0	0	0	0	0	0
RES06320	Control	0	0	0	0	1	0	0	0
RES06321	Control	0	0	0	0	1	0	0	0
RES06322	Control	0	0	0	0	0	0	0	0
RES06323	Control	0	0	0	0	0	0	0	0
RES06324	Control	0	0	0	0	0	0	0	0
RES06325	Control	0	0	0	0	0	0	0	0
RES06326	Control	0	0	0	0	0	0	0	0
RES06327	Control	0	0	0	0	0	0	0	0
RES06328	Control	0	0	0	0	0	0	10211.3	563.33
RES06329	Control	0	0	0	0	0	0	0	0
RES06330	Control	0	0	0	0	0	0	0	0
RES06331	Control	0	0	0	2	0	0	0	0
RES06332	Control	0	0	0	0	0	0	0	0
RES06333	Control	0	0	0	0	0	9	0	0
RES06334	Control	0	0	0	0	0	0	0	0
RES06335	Control	0	0	0	0	0	2	0	0
RES06336	Control	0	0	0	0	0	0	0	0
RES06337	Control	0	0	0	0	0.14	0	0	0
RES06338	Control	0	0	0	0	0	0	0	0
RES06339	Control	0	0	0	0	0	0	0	0
RES06340	Control	0	0	0	0	0	0	0	0
RES06341	Control	0	0	0	0	0	0	0	0
RES06342	Control	0	0	0	0	6.11	0	0	0
RES06343	Control	0	0	0	0	0	2	0	0
RES06344	Control	0	0	0	0	0	0	0	0
RES06345	Control	0	0	0	0	0	0	0	0
RES06346	Control	0	0	0	0	0	0	12025.8	601.83
RES06347	Control	0	0	0	0	0	0	0	0
RES06348	Control	0	0	0	0	0	0	0	0
RES06349	Control	0	0	0	0	0	0	1.5	0.5
RES06351	Control	0	0	0	0	0	2	0	0
RES06352	Control	0	0	0	0	0	0	0	0
RES06353	Control	0	0	0	0	0	0	0	0
RES06354	Control	0	0	0	0	0	0	0	0
RES06355	Control	0	0	0	0	0	0	0	0
RES06356	Control	0	0	0	0	0	2	0	0
RES06357	Control	0	0	0	0	0	2	0	0
RES06358	Control	0	0	0	0	0	0	0	0
RES06359	Control	0	0	0	0	0	0	0	0
RES06360	Control	0	0	0	0	0	0	0	0
RES06361	Control	0	0	0	0	0	0	0	0
RES06362	Control	0	0	0	0	0	0	0	0
RES06363	Control	0	0	0	0	2	0	0	0
RES06364	Control	0	0	0	0	0	3	0	0
RES06365	Control	0	0	0	0	0	0	0	0
RES06366	Control	0	0	0	0	0	0	0	0
RES06367	Control	0	0	0	0	0	0	0	0
RES06368	Control	0	0	0	0	0	0	0	0
RES06369	Control	0	0	0	0	0	5	0	0
RES06370	Control	0	0	0	0	0	0	0	0
RES06371	Control	0	0	0	0	2	0	0	0
RES06372	Control	0	0	0	0	0	0	0	0
RES06374	Control	0	0	0	0	0	0	0	0
RES06375	Control	0	0	0	0	0	0	0	0
RES06376	Control	0	0	0	0	0	0	0	0
RES06377	Control	0	0	0	0	0	0	0	2
RES06378	Control	0	0	0	0	0	0	0	0
RES06379	Control	0	0	0	0	2.11	0	0	0
RES06380	Control	0	0	0	0	0	14	0	0
RES06381	Control	0	0	0	0	0	1	0	0
RES06382	Control	0	0	0	0	0	0	0	0
RES06383	Control	0	0	0	0	0	0	0	0
RES06384	Control	0	0	0	0	0	0	0	2
RES06385	Control	0	0	0	0	0	0	0	0
RES06386	Control	0	0	0	0	0.11	0	0	0
RES06387	Control	0	0	0	0	0	0	0	0
RES06388	Control	0	0	0	0	0	0	0	0
RES06389	Control	0	0	0	0	0.11	0	0	0
RES06390	Control	0	0	0	0	0	0	0	0
RES06391	Control	0	0	0	0	0	0	0	0
RES06392	Control	0	0	0	0	0	0	0	0
RES06393	Control	0	0	0	0	0	0	0	0
RES06394	Control	0	0	0	0	0	0	0	0
RES06395	Control	0	0	0	0	0	0	0	0
RES06396	Control	0	0	0	0	0	0	0	0
RES06397	Control	0	0	0	0	1	2	0	0
RES06398	Control	0	0	0	0	0	0	0	0
RES06399	Control	0	0	0	0	0	0	0	0
RES06400	Control	0	0	0	0	0	0	0	0
RES06401	Control	0	0	0	0	0	0	0	0
RES06402	Control	0	0	0	0	0	0	0	0
RES06403	Control	0	0	0	0	0.1	2	0	0
RES06404	Control	0	0	0	0	0	0	0	0
RES06405	Control	0	0	0	0	0	0	0	0
RES06406	Control	0	0	0	0	0	4	0	0
RES06407	Control	0	0	0	0	0	0	0	0
RES06408	Control	0	0	0	0	0	0	0	0
RES06409	Control	0	0	0	0	0	0	0	0
RES06410	Control	0	0	0	0	2	0	0	0
RES06411	Control	0	0	0	0	0	1	0	0
RES06412	Control	0	0	0	0	0	0	0	0
RES06413	Control	0	0	0	0	0	0	0	0
RES06414	Control	0	0	0	0	0	0	0	0
RES06415	Control	0	0	0	0	0	0	0	0
RES06416	Control	0	0	0	0	0	0	0	0
RES06417	Control	0	0	0	0	0	1	0	0
RES06418	Control	0	0	0	0	0	0	0	0
RES06419	Control	0	0	0	0	0	0	0	0
RES06420	Control	0	0	0	0	0	0	0	0
RES06421	Control	0	0	0	0	0	0	0	0
RES06422	Control	0	0	0	0	0	0	0	0
RES06423	Control	0	0	0	0	0	0	0	0
RES06424	Control	0	0	0	0	0	0	0	0
RES06425	Control	0	0	0	0	0	0	0	0
RES06426	Control	0	0	0	0	0	0	0	0
RES06427	Control	0	0	0	0	2	0	0	0
RES06428	Control	0	0	0	0	0	0	0	0
RES06429	Control	0	0	0	0	0	2	0	0
RES06430	Control	0	0	0	0	4	0	0	0
RES06431	Control	0	0	0	0	1	0	0	0
RES06432	Control	0	0	0	0	0	0	0	0
RES06433	Control	0	0	0	0	0	0	0	0
RES06434	Control	0	0	0	0	0	0	0	0
RES06435	Control	0	0	0	0	0	0	0	0
RES06436	Control	0	0	0	0	0	0	0	0
RES06437	Control	0	0	0	0	0	0	0.5	0.5
RES06438	Control	0	0	0	0	0	0	0	0
RES06439	Control	0	0	0	0	2	0	0	0
RES06440	Control	0	0	0	0	3	0	0	0
RES06441	Control	0	0	0	0	0	0	0	0
RES06442	Control	0	0	0	0	0	0	0	0
RES06443	Control	0	0	0	0	0	0	0	0
RES06445	Control	0	0	0	0	0	1	0	0
RES06446	Control	0	0	0	0	0	0	0	0
RES06447	Control	0	0	0	0	0	2	0	0
RES06449	Control	0	0	0	0	0	0	0	0
RES06450	Control	0	0	0	0	0	2	0	0
RES06451	Control	0	0	0	0	0	0	0	0
RES06452	Control	0	0	0	0	1	3	0	0
RES06453	Control	0	0	0	0	0	0	0	0
RES06454	Control	0	0	0	0	0	2	0	0
RES06455	Control	0	0	0	0	0	0	0	0
RES06457	Control	0	0	0	0	0	0	0	0
RES06458	Control	0	0	0	0	0	0	0	0
RES06459	Control	0	0	0	0	1	1	0	0
RES06460	Control	0	0	0	0	0	0	0	0
RES06462	Control	0	0	0	0	0	0	0	0
RES06463	Control	0	0	0	0	0	0	0	0
RES06464	Control	0	0	0	0	0	0	0	0
RES06465	Control	0	0	0	0	2	0	0	0
RES06466	Control	0	0	0	0	0	0	0	0
RES06467	Control	0	0	0	0	0	0	0	0
RES06469	Control	0	0	0	0	0	0	0	0
RES06470	Control	0	0	0	0	0	0	0	0
RES06471	Control	0	0	0	0	2	2	0	0
RES06472	Control	0	0	0	0	0	0	0	0
RES06473	Control	0	0	0	0	0	0	0	0
RES06474	Control	0	0	0	0	0	0	0	0
RES06475	Control	0	0	0	0	0	0	0	0
RES06476	Control	0	0	0	0	0	0	0	0
RES06477	Control	0	0	0	0	0	0	0	0
RES06479	Control	0	0	0	0	0	0	0	0
RES06481	Control	0	0	0	0	1	0	0	0
RES06482	Control	0	0	0	0	0	1	0	0
RES06483	Control	0	0	0	0	0	0	0	0
RES06484	Control	0	0	0	0	0	0	0	0
RES06485	Control	0	0	0	0	0	0	0	0
RES06486	Control	0	0	0	0	0	0	0	0
RES06487	Control	0	0	0	0	0	0	0	0
RES06488	Control	0	0	0	0	0	0	0	0
RES06489	Control	0	0	0	0	0	0	0	0
RES06490	Control	0	0	0	0	0	0	0	0
RES06491	Control	0	0	0	0	2	0	0	0
RES06493	Control	0	0	0	0	0	0	0	0
RES06494	Control	0	0	0	0	0	0	0	0
RES06495	Control	0	0	0	0	0	0	0	0
RES06496	Control	0	0	0	0	0	0	0	0
RES06497	Control	0	0	0	0	0	0	0	0
RES06498	Control	0	0	0	0	0	0	0	0
RES06499	Control	0	0	0	0	0	0	0	0
RES06500	Control	0	0	0	0	0	0	0	0
RES06501	Control	0	0	0	0	0	0	0	0
RES06502	Control	0	0	0	0	0	0	0	0
RES06503	Control	0	0	0	0	0	0	0	0
RES06505	Control	0	0	0	0	0	0	0	0
RES06506	Control	0	0	0	0	0	0	10625	557.5
RES06507	Control	0	0	0	0	0	0	1	2
RES06508	Control	0	0	0	0	0	0	0	0
RES06509	Control	0	0	0	0	0	0	0	0
RES06510	Control	0	0	0	0	0	0	0	0
RES06511	Control	0	0	0	0	0	0	0	0
RES06512	Control	0	0	0	0	0	0	0	0
RES06513	Control	0	0	0	0	0	0	0	0
RES06514	Control	0	0	0	0	0	0	0	0
RES06515	Control	0	0	0	0	0.26	0	0	0
RES06517	Control	0	0	0	0	0	0	0	0
RES06518	Control	0	0	0	0	0	0	0	0
RES06519	Control	0	0	0	0	0	0	0	0
RES06520	Control	0	0	0	0	0	0	0	0
RES06521	Control	0	0	0	0	0	0	0	0
RES06522	Control	0	0	0	0	0	5	0	0
RES06523	Control	0	0	0	0	0	1	0	0
RES06524	Control	0	0	0	0	0	0	0	0
RES06525	Control	0	0	0	0	0	0	0	0
RES06526	Control	0	0	0	0	0	0	0	0
RES06527	Control	0	0	0	0	0	0	0	0
RES06529	Control	0	0	0	0	0	0	0	0
RES06530	Control	0	0	0	0	0	0	0	0
RES06531	Control	0	0	0	0	0	0	0	0
RES06532	Control	0	0	0	0	0.25	0	0	0
RES06533	Control	0	0	0	0	2	0	0	0
RES06534	Control	0	0	0	0	0	1	0	0
RES06535	Control	0	0	0	0	0	0	0	0
RES06536	Control	0	0	0	0	1	7	0	0
RES06537	Control	0	0	0	0	0	0	0	0
RES06538	Control	0	0	0	0	0	0	0	0
RES06539	Control	0	0	0	0	11	0	0	0
RES06540	Control	0	0	0	0	0	0	0	0
RES06541	Control	0	0	0	0	0	0	0	0
RES06542	Control	0	0	0	0	2	0	0	0
RES06543	Control	0	0	0	0	1	0	0	0
RES06544	Control	0	0	0	0	0	0	0	0
RES06545	Control	0	0	0	0	0.08	0	0	2
RES06546	Control	0	0	0	0	0	0	0	0
RES06547	Control	0	0	0	0	0	0	0	0
RES06548	Control	0	0	0	0	0	2	0	0
RES06549	Control	0	0	0	0	0	0	0	0
RES06550	Control	0	0	0	0	0	0	0	0
RES06551	Control	0	0	0	0	1	10	0	0
RES06552	Control	0	0	0	0	0	1	1	0
RES06553	Control	0	0	0	0	0	0	0	0
RES06554	Control	0	0	0	0	0	0	0	0
RES06555	Control	0	0	0	0	0	0	0	0
RES06556	Control	0	0	0	0	0	0	0	0
RES06557	Control	0	0	0	0	0	0	0	0
RES06558	Control	0	0	0	0	0	0	0	0
RES06559	Control	0	0	0	0	0.14	0	0	0
RES06560	Control	0	0	0	0	0	0	3	0
RES06561	Control	0	0	0	0	0	0	0	0
RES06562	Control	0	0	0	0	0	2	0	0
RES06563	Control	0	0	0	0	1	0	0	0
RES06564	Control	0	0	0	0	0	4	0	0
RES06565	Control	0	0	0	0	0	3	0	0
RES06566	Control	0	0	0	0	1	0	0	0
RES06567	Control	0	0	0	0	0	0	0	0
RES06568	Control	0	0	0	0	2	2	0	0
RES06569	Control	0	0	0	0	0	0	0	0
RES06570	Control	0	0	0	0	0	2	0	0
RES06571	Control	0	0	0	0	0	0	0	0
RES06572	Control	0	0	0	0	0	0	0	0
RES06573	Control	0	0	0	0	0.11	0	0	2
RES06574	Control	0	0	0	0	0	0	0	0
RES06575	Control	0	0	0	0	0	0	0	0
RES06576	Control	0	0	0	0	0	0	0	0
RES06577	Control	0	0	0	0	0	0	0	0
RES06578	Control	0	0	0	0	0	13	379.83	12799.8
RES06579	Control	0	0	0	0	0	0	0	0
RES06580	Control	0	0	0	0	0	0	0	0
RES06581	Control	0	0	0	3	0	0	0	0
RES06582	Control	0	0	0	0	0	0	0	0
RES06583	Control	0	0	0	0	0	0	0	0
RES06584	Control	0	0	0	0	0	0	0	0
RES06585	Control	0	0	0	0	0	0	0	0
RES06586	Control	0	0	0	0	0	0	0	0
RES06587	Control	0	0	0	0	0	2	0	0
RES06588	Control	0	0	0	0	0	0	0	0
RES06589	Control	0	0	0	0	0	0	0	2
RES06590	Control	0	0	0	0	1	0	0	0
RES06591	Control	0	0	0	0	0	0	0	0
RES06592	Control	0	0	0	0	3	0	0	0
RES06593	Control	0	0	0	0	0	0	0	0
RES06594	Control	0	0	0	0	0	0	0	0
RES06595	Control	0	0	0	0	4	0	0	0
RES06596	Control	0	0	0	0	0	2	0	0
RES06597	Control	0	0	0	0	0	0	0	0
RES06598	Control	0	0	0	0	0	0	0	0
RES06599	Control	0	0	0	0	0	3	0	0
RES06600	Control	0	0	0	0	0	0	0	0
RES06601	Control	0	0	0	0	0	0	0	0
RES06602	Control	0	0	0	0	0	0	0	0
RES06603	Control	0	0	0	0	0	0	0	0
RES06604	Control	0	0	0	0	0	0	0	0
RES06605	Control	0	0	0	0	0	0	0	0
RES06606	Control	0	0	0	0	0	0	0	0
RES06607	Control	0	0	0	0	0	4	0	0
RES06609	Control	0	0	0	0	4	0	0	0
RES06610	Control	0	0	0	0	0	0	0	0
RES06611	Control	0	0	0	0	0	0	0	0
RES06612	Control	0	0	0	0	2	0	0	0
RES06613	Control	0	0	0	0	0	0	0	2
RES06614	Control	0	0	0	0	0	34	0	0
RES06615	Control	0	0	0	0	0	0	0	0
RES06616	Control	0	0	0	0	0	0	0	0
RES06617	Control	0	0	0	0	0	0	0	0
RES06618	Control	0	0	0	0	0	0	0	0
RES06619	Control	0	0	0	0	0	0	0	0
RES06620	Control	0	0	0	0	0	0	0	0
RES06621	Control	0	0	0	0	0	0	0	0
RES06622	Control	0	0	0	0	0	0	0	0
RES06623	Control	0	0	0	0	0	0	0	0
RES06624	Control	0	0	0	0	0	0	0	0
RES06625	Control	0	0	0	0	0	0	0	0
RES06626	Control	0	0	0	0	0	0	0	0
RES06627	Control	0	0	0	0	0	0	0	0
RES06628	Control	0	0	0	0	0	0	0	0
RES06629	Control	0	0	0	0	2	0	0	0
RES06630	Control	0	0	0	0	0	0	0	0
RES06631	Control	0	0	0	0	0	0	0	0
RES06632	Control	0	0	0	0	0	0	0	0
RES06633	Control	0	0	0	0	0	0	0	0
RES06634	Control	0	0	0	0	2	0	0	3
RES06635	Control	0	0	0	0	2	0	0	0
RES06636	Control	0	0	0	0	0	3	0	0.03
RES06637	Control	0	0	0	0	0	2	0	2
RES06638	Control	0	0	0	0	0	0	0	0
RES06639	Control	0	0	0	0	0	0	0	0
RES06640	Control	0	0	0	0	0	0	0	0
RES06641	Control	0	0	0	0	0	0	0	0
RES06642	Control	0	0	0	0	0	0	0	0
RES06643	Control	0	0	0	0	0	0	0	0
RES06644	Control	0	0	0	0	0	11	0	0
RES06645	Control	0	0	0	0	0	0	0	0
RES06646	Control	0	0	0	0	0	0	0	0
RES06647	Control	0	0	0	0	0	0	0	0
RES06648	Control	0	0	0	0	0	0	0	0
RES06649	Control	0	0	0	0	0	0	0	0
RES06650	Control	0	0	0	0	0	0	0	0
RES06651	Control	0	0	0	0	2	0	0	0
RES06652	Control	0	0	0	0	3	0	0	0
RES06653	Control	0	0	0	0	0	0	0	0
RES06654	Control	0	0	0	0	0	0	0	0
RES06655	Control	0	0	0	0	0	0	0	0
RES06656	Control	0	0	0	0	0	0	0	0
RES06657	Control	0	0	0	0	0	0	0	0
RES06658	Control	0	0	0	0	0	0	0	0
RES06659	Control	0	0	0	0	0	0	0	0
RES06660	Control	0	0	0	0	0	0	0	0
RES06661	Control	0	0	0	0	0	0	0	0
RES06662	Control	0	0	0	0	0	0	0	0
RES06663	Control	0	0	0	0	0	0	0	0
RES06664	Control	0	0	0	0	0	0	0	0
RES06665	Control	0	0	0	0	0	0	0	0
RES06666	Control	0	0	0	0	0	0	0	0
RES06667	Control	0	0	0	0	0	0	0	0
RES06668	Control	0	0	0	0	0	0	0	0
RES06669	Control	0	0	0	0	2	0	0	0
RES06670	Control	0	0	0	0	0	0	0	0
RES06672	Control	0	0	0	0	0.08	0	0	0
RES06673	Control	0	0	0	0	0	0	0	0
RES06674	Control	0	0	0	0	0	0	0	0
RES06675	Control	0	0	0	0	0	0	0	0
RES06676	Control	0	0	0	0	0	0	0	0
RES06677	Control	0	0	0	0	0	0	0	0
RES06678	Control	0	0	0	0	0	0	0	0
RES06679	Control	0	0	0	0	0	0	0	0
RES06680	Control	0	0	0	0	0	0	0	0
RES06681	Control	0	0	0	0	0	0	0	0
RES06682	Control	0	0	0	0	0	0	0	0
RES06683	Control	0	0	0	0	0	0	0	0
RES06684	Control	0	0	0	0	0	0	0	0
RES06685	Control	0	0	0	0	0.11	0	0	0
RES06686	Control	0	0	0	0	0	0	0	0
RES06687	Control	0	0	0	0	1	6	0	0
RES06688	Control	0	0	0	0	0	0	425.5	13868
RES06690	Control	0	0	0	0	0	0	0	0
RES06691	Control	0	0	0	0	0	0	0	0
RES06692	Control	0	0	0	0	0	0	0	0
RES06693	Control	0	0	0	0	0	0	0	0
RES06694	Control	0	0	0	0	0	2	0	0
RES06695	Control	0	0	0	0	0	1	0	0
RES06697	Control	0	0	0	0	0	0	0	0
RES06698	Control	0	0	0	0	0	2	0	0
RES06699	Control	0	0	0	0	0.14	0	0	0
RES06700	Control	0	0	0	0	0.11	0	0	0
RES06701	Control	0	0	0	0	0	0	0	0
RES06702	Control	0	0	0	0	0	6	0	0
RES06703	Control	0	0	0	0	0	0	0	0
RES06704	Control	0	0	0	0	0	0	0	0
RES06705	Control	0	0	0	0	0	0	0	0
RES06706	Control	0	0	0	0	1.14	0	0	0
RES06707	Control	0	0	0	0	0	0	0	0
RES06708	Control	0	0	0	0	0.33	0	486	0.33
RES06709	Control	0	0	0	0	0	0	0	0
RES06710	Control	0	0	0	0	0	2	0	0
RES06711	Control	0	0	0	0	0	0	0	0
RES06712	Control	0	0	0	0	0	0	0	0
RES06713	Control	0	0	0	0	0	0	0	0
RES06714	Control	0	0	0	0	1	0	0	0
RES06715	Control	0	0	0	0	4	2	0	0
RES06716	Control	0	0	0	0	0	2	0	0
RES06717	Control	0	0	0	0	0	0	0	0
RES06718	Control	0	0	0	0	0	0	0	0
RES06719	Control	0	0	0	0	0	0	0	0
RES06720	Control	0	0	0	0	0	0	0	0
RES06721	Control	0	0	0	0	0	2	0	0
RES06722	Control	0	0	0	0	0	0	0	0
RES06723	Control	0	0	0	0	0	0	0	0
RES06724	Control	0	0	0	0	0.1	2	0	0
RES06725	Control	0	0	0	0	0	0	0	0
RES06726	Control	0	0	0	0	0	0	0	0
RES06730	Control	0	0	0	0	0	0	0	0
RES06731	Control	0	0	0	0	3.09	0	0	0
RES06732	Control	0	0	0	0	0	0	0	0
RES06733	Control	0	0	0	0	0.1	0	0	0
RES06734	Control	0	0	0	0	2	2	0	0
RES06735	Control	0	0	0	0	0	0	0	0
RES06736	Control	0	0	0	0	0	13	0	0
RES06737	Control	0	0	0	0	0	0	14218.3	692.33
RES06739	Control	0	0	0	0	0	2	0	0
RES06740	Control	0	0	0	0	0	86	0	0
RES06741	Control	0	0	0	0	0	0	0	0
RES06742	Control	0	0	0	0	0	0	0	0
RES06743	Control	0	0	0	0	0	2	0	0
RES06744	Control	0	0	0	0	0	2	0	0
RES06745	Control	0	0	0	0	0	0	0	0
RES06746	Control	0	0	0	0	0	9	0	0
RES06749	Control	0	0	0	0	0.11	0	0	0
RES06750	Control	0	0	0	0	0	0	0	0
RES06751	Control	0	0	0	0	0	0	0	0
RES06752	Control	0	0	0	0	0	0	0	0
RES06753	Control	0	0	0	0	0	3	0	0
RES06754	Control	0	0	0	0	0	0	0	0
RES06755	Control	0	0	0	0	0	0	0	0
RES06757	Control	0	0	0	0	2	0	0	0
RES06758	Control	0	0	0	0	0	0	0	0
RES06759	Control	0	0	0	0	0	2	0	0
RES06760	Control	0	0	0	0	0	0	0	0
RES06761	Control	0	0	0	0	0	0	0	0
RES06762	Control	0	0	0	0	0	0	0	0
RES06763	Control	0	0	0	0	0	0	0	0
RES06764	Control	0	0	0	0	0	0	0	0
RES06766	Control	0	0	0	0	0	2	0	0
RES06767	Control	0	0	0	0	0	0	0	0
RES06769	Control	0	0	0	0	0	0	0	0
RES06770	Control	0	0	0	0	0	0	0	0
RES06771	Control	0	0	0	0	0	0	0	0
RES06772	Control	0	0	0	0	0	0	0	0
RES06773	Control	0	0	0	0	1	2	0	0
RES06775	Control	0	0	0	0	0	1	0	0
RES06776	Control	0	0	0	0	3	0	0	0
RES06777	Control	0	0	0	0	0	0	0	0
RES06779	Control	0	0	0	0	0	0	0	0
RES06780	Control	0	0	0	0	0	0	0	0
RES06781	Control	0	0	0	0	1	0	0	0
RES06782	Control	0	0	0	0	0	1	0	0
RES06785	Control	0	0	0	0	0	0	0	0
RES06786	Control	0	0	0	0	0	0	0	0
RES06787	Control	0	0	0	0	2	0	0	0
RES06788	Control	0	0	0	0	0	0	0	0
RES06790	Control	0	0	0	0	0	0	0	0
RES06791	Control	0	0	0	0	0	5	0	0
RES06793	Control	0	0	0	0	2	1	0	0
RES06794	Control	0	0	0	0	0	3	0	0
RES06795	Control	0	0	0	0	0	0	0	0
RES06796	Control	0	0	0	0	0	0	0	0
RES06797	Control	0	0	0	0	0	0	0	0
RES06798	Control	0	0	0	0	0	1	0	0
RES06799	Control	0	0	0	0	0	2	0	0
RES06800	Control	0	0	0	0	0	0	0	0
RES06804	Control	0	0	0	0	3.11	0	0	0
RES06805	Control	0	0	0	0	0	0	0	0
RES06806	Control	0	0	0	0	0	0	0	0
RES06807	Control	0	0	0	0	0	0	0	0
RES06808	Control	0	0	0	0	0	2	0	0
RES06809	Control	0	0	0	0	0	0	0	0
RES06810	Control	0	0	0	0	1	0	0	0
RES06813	Control	0	0	0	0	1	0	0	0
RES06814	Control	0	0	0	0	0	0	0	0
RES06815	Control	0	0	0	0	0	0	0	0
RES06816	Control	0	0	0	0	0	0	0	0
RES06817	Control	0	0	0	0	13	0	0	0
RES06818	Control	0	0	0	0	0	0	0	0
RES06819	Control	0	0	0	0	0	0	0	0
RES06821	Control	0	0	0	0	0	0	0	0
RES06822	Control	0	0	0	0	0	0	0	0
RES06823	Control	0	0	0	0	0	0	0	0
RES06824	Control	0	0	0	0	0	0	0	0
RES06825	Control	0	0	0	0	0	0	0	0
RES06826	Control	0	0	0	0	2	5	400.5	14203.5
RES06827	Control	0	0	0	0	0	0	0	0
RES06828	Control	0	0	0	0	0	0	0	0
RES06831	Control	0	0	0	0	0	2	0	0
RES06832	Control	0	0	0	0	0	0	0	0
RES06834	Control	0	0	0	0	0	0	0	0
RES06835	Control	0	0	0	0	0	0	0	0
RES06836	Control	0	0	0	0	0	0	0	0
RES06837	Control	0	0	0	0	0	0	0	0
RES06839	Control	0	0	0	0	0	0	0	0
RES06840	Control	0	0	0	0	0	4	0	0
RES06841	Control	0	0	0	0	0	0	0	0
RES06842	Control	0	0	0	0	0	0	0	0
RES06844	Control	0	0	0	0	1	0	0	0
RES06845	Control	0	0	0	0	0	0	0	0
RES06846	Control	0	0	0	0	0	0	0	0
RES06847	Control	0	0	0	0	0	0	0	0
RES06849	Control	0	0	0	0	0	0	0	0
RES06850	Control	0	0	0	0	1	0	0	0
RES06851	Control	0	0	0	0	0	0	0	0
RES06852	Control	0	0	0	2	0	4	0	0
RES06853	Control	0	0	0	0	0	0	0	0
RES06854	Control	0	0	0	0	0	0	0	0
RES06855	Control	0	0	0	0	0	0	0	0
RES06856	Control	0	0	0	0	0	2	0	0
RES06857	Control	0	0	0	0	0	0	0	0
RES06858	Control	0	0	0	0	0	0	0	0
RES06859	Control	0	0	0	0	0	0	0	0
RES06860	Control	0	0	0	0	9	0	0	0
RES06861	Control	0	0	0	0	0	0	0	0
RES06862	Control	0	0	0	0	0.14	0	0	0
RES06863	Control	0	0	0	0	0	0	0	0
RES06864	Control	0	0	0	0	5	0	0	0
RES06866	Control	0	0	0	0	0	0	0	0
RES06867	Control	0	0	0	0	0	0	0	0
RES06868	Control	0	0	0	0	0	0	0	0
RES06869	Control	0	0	0	0	0	0	0	0
RES06870	Control	0	0	0	0	0	4	0	0
RES06872	Control	0	0	0	0	0	1	0	0
RES06875	Control	0	0	0	0	0	0	0	0
RES06876	Control	0	0	0	0	0	0	0	0
RES06877	Control	0	0	0	0	0.1	0	0	0
RES06878	Control	0	0	0	0	0	0	0	0
RES06879	Control	0	0	0	0	0	0	0	0
RES06880	Control	0	0	0	0	0	0	0	0
RES06881	Control	0	0	0	0	0	0	0	0
RES06882	Control	0	0	0	0	0	0	0	0
RES06883	Control	0	0	0	0	0	0	0	0
RES06884	Control	0	0	0	0	0	0	0	0
RES06885	Control	0	0	0	0	0	0	0	0
RES06886	Control	0	0	0	0	0	0	0	0
RES06887	Control	0	0	0	0	0	0	0	0
RES06888	Control	0	0	0	0	0	0	0	0
RES06889	Control	0	0	0	0	0	0	0	0
RES06890	Control	0	0	0	0	0	0	0	0
RES06891	Control	0	0	0	0	0	0	0	0
RES06892	Control	0	0	0	0	0	6	0	0
RES06894	Control	0	0	0	0	2	0	0	0
RES06895	Control	0	0	0	0	0	0	0	0
RES06896	Control	0	0	0	0	0	0	0	0
RES06897	Control	0	0	0	0	0	0	239.5	12509.5
RES06898	Control	0	0	0	0	0	0	0	0
RES06899	Control	0	0	0	0	2	0	0	0
RES06900	Control	0	0	0	0	1	0	0	0
RES06901	Control	0	0	0	0	0	0	0	0
RES06902	Control	0	0	0	0	1	38	0	0
RES06903	Control	0	0	0	0	0	9	0	0
RES06904	Control	0	0	0	0	0	2	0	0
RES06905	Control	0	0	0	0	7	0	0	0
RES06906	Control	0	0	0	0	0	0	0	0
RES06907	Control	0	0	0	0	0	5	0	0
RES06908	Control	0	0	0	0	1	0	0	0
RES06909	Control	0	0	0	0	0	0	0	0
RES06910	Control	0	0	0	0	0	26	0	0
RES06911	Control	0	0	0	0	0	0	0	0
RES06912	Control	0	0	0	0	2	0	0	0
RES06913	Control	0	0	0	0	0	0	0	0
RES06914	Control	0	0	0	0	2.11	0	0	0
RES06915	Control	0	0	0	0	0	0	0	0
RES06916	Control	0	0	0	0	2	0	0	0
RES06917	Control	0	0	0	0	0	1	0	0
RES06918	Control	0	0	0	0	0	0	0	0
RES06919	Control	0	0	0	0	0	0	0	0
RES06920	Control	0	0	0	0	0	0	0	0
RES06921	Control	0	0	0	0	0	0	11749.7	624.67
RES06922	Control	0	0	0	0	0	0	0	0
RES06923	Control	0	0	0	0	0	0	0	0
RES06924	Control	0	0	0	0	1	0	0	0
RES06925	Control	0	0	0	0	0	0	0	0
RES06926	Control	0	0	0	0	0	0	0	0
RES06927	Control	0	0	0	0	0	0	0	0
RES06928	Control	0	0	0	0	0	0	0	0
RES06929	Control	0	0	0	0	0	0	0	0
RES06930	Control	0	0	0	0	0	0	0	0
RES06931	Control	0	0	0	0	0	5	0	0
RES06932	Control	0	0	0	0	1.2	0	0	0
RES06933	Control	0	0	0	0	1.08	0	0	0
RES06934	Control	0	0	0	0	0	3	0	0
RES06935	Control	0	0	0	0	0	0	0	0
RES06936	Control	0	0	0	0	0	6	0	0
RES06937	Control	0	0	0	0	0	0	0	0
RES06938	Control	0	0	0	0	0	0	0	0
RES06939	Control	0	0	0	0	0	17	0	0
RES06941	Control	0	0	0	0	0	0	0	0
RES06942	Control	0	0	0	0	0	0	0	0
RES06943	Control	0	0	0	0	0	2	327.67	13479.7
RES06944	Control	0	0	0	0	0	0	0	0
RES06945	Control	0	0	0	0	0	2	0	0
RES06946	Control	0	0	0	0	0.14	0	0	2
RES06947	Control	0	0	0	0	0	0	0	0
RES06948	Control	0	0	0	0	0	0	0	0
RES06949	Control	0	0	0	0	0	0	0	0
RES06950	Control	0	0	0	0	0	0	0	0
RES06951	Control	0	0	0	0	0	0	0	0
RES06952	Control	0	0	0	0	0	2	0	0
RES06953	Control	0	0	0	0	2	0	0	0
RES06954	Control	0	0	0	0	0	0	0	0
RES06955	Control	0	0	0	0	0	0	0	0
RES06956	Control	0	0	0	0	1	0	0	0
RES06957	Control	0	0	0	0	0	0	0	0
RES06958	Control	0	0	0	0	3	0	0	0
RES06959	Control	0	0	0	0	0	0	0	0
RES06960	Control	0	0	0	0	0	0	0	0
RES06962	Control	0	0	0	0	0	0	0	0
RES06963	Control	0	0	0	0	0	0	0	0
RES06964	Control	0	0	0	0	0	0	0	0
RES06965	Control	0	0	0	0	0	0	0	0
RES06966	Control	0	0	0	0	0	0	0	0
RES06967	Control	0	0	0	0	0	0	0	0
RES06971	Control	0	0	0	0	0	0	0	0
RES06972	Control	0	0	0	0	1	0	0	0
RES06973	Control	0	0	0	0	0	0	0	0
RES06974	Control	0	0	0	0	0	0	0	0
RES06975	Control	0	0	0	0	2.11	0	0	0
RES06976	Control	0	0	0	0	3	0	0	0
RES06977	Control	0	0	0	0	0	0	0	0
RES06978	Control	0	0	0	0	0	0	0	0
RES06979	Control	0	0	0	0	0	2	0	0
RES06980	Control	0	0	0	0	1	0	0	0
RES06981	Control	0	0	0	0	2	0	0	0
RES06982	Control	0	0	0	0	0	17	0	0
RES06983	Control	0	0	0	0	0	0	0	0
RES06984	Control	0	0	0	0	0	2	0	0
RES06985	Control	0	0	0	0	0	1	0	0
RES06987	Control	0	0	0	0	0	0	0	0
RES06988	Control	0	0	0	0	0	0	0	0
RES06989	Control	0	0	0	0	6	2	0	0
RES06990	Control	0	0	0	0	4	0	0	0
RES06991	Control	0	0	0	0	0	0	0	0
RES06992	Control	0	0	0	0	0	0	0	0
RES06993	Control	0	0	0	0	0	0	0	0
RES06994	Control	0	0	0	0	0	2	0	0
RES06995	Control	0	0	0	0	0	0	0	0
RES06996	Control	0	0	0	0	0	0	0	0
RES06997	Control	0	0	0	0	5	0	0	0
RES06998	Control	0	0	0	0	0	4	0	0
RES06999	Control	0	0	0	0	0	0	0	0
RES07000	Control	0	0	0	0	0	0	0	0
RES07001	Control	0	0	0	0	0	0	0	0
RES07003	Control	0	0	0	0	2	0	0	0
RES07004	Control	0	0	0	0	0	2	0	0
RES07006	Control	0	0	0	0	0	0	0	2
RES07007	Control	0	0	0	0	0	0	0	0
RES07008	Control	0	0	0	0	0	0	0	0
RES07010	Control	0	0	0	0	0	0	0	1
RES07012	Control	0	0	0	0	0	0	0	0
RES07014	Control	0	0	0	0	0	0	0	0
RES07015	Control	0	0	0	0	0	0	0	0
RES07016	Control	0	0	0	0	0	0	0	0
RES07017	Control	0	0	0	0	0	7	0	0
RES07018	Control	0	0	0	0	0	0	0	0
RES07019	Control	0	0	0	0	2.25	0	0	0.25
RES07020	Control	0	0	0	0	1	0	0	0
RES07021	Control	0	0	0	0	0	0	0	0
RES07023	Control	0	0	0	0	0	3	0	0
RES07024	Control	0	0	0	0	0	0	0	0
RES07026	Control	0	0	0	0	0	0	0	0
RES07027	Control	0	0	0	0	0	0	0	0
RES07028	Control	0	0	0	0	0	0	0	0
RES07029	Control	0	0	0	0	0	0	0	0
RES07030	Control	0	0	0	0	0	0	0	0
RES07032	Control	0	0	0	0	0	0	0	0
RES07033	Control	0	0	0	0	0	0	0	0
RES07034	Control	0	0	0	0	0.27	0	0	0
RES07036	Control	0	0	0	0	3	2	0	0
RES07037	Control	0	0	0	0	0	0	0	0
RES07038	Control	0	0	0	0	1.5	0	372.67	13845.7
RES07040	Control	0	0	0	0	1	0	0	0
RES07041	Control	0	0	0	0	0	0	0	0
RES07043	Control	0	0	0	0	0	0	0	0
RES07044	Control	0	0	0	0	0	0	0	0
RES07045	Control	0	0	0	0	0	0	0	0
RES07046	Control	0	0	0	0	1	0	0	0
RES07047	Control	0	0	0	0	0	3	0	0
RES07048	Control	0	0	0	0	0	0	0	0
RES07049	Control	0	0	0	0	0	0	0	0
RES07050	Control	0	0	0	0	0	0	0	0
RES07051	Control	0	0	0	0	0	0	0	0
RES07052	Control	0	0	0	0	0	22	0	0
RES07053	Control	0	0	0	0	2	0	0	0
RES07054	Control	0	0	0	0	0	0	0	0
RES07055	Control	0	0	0	0	0	0	0	0
RES07056	Control	0	0	0	0	0	0	0	0
RES07057	Control	0	0	0	0	2	0	0	0
RES07058	Control	0	0	0	0	0	1	0	2
RES07059	Control	0	0	0	0	0	6	0	0
RES07060	Control	0	0	0	0	0	0	0	0
RES07061	Control	0	0	0	0	0	1	0	0
RES07062	Control	0	0	0	0	0	0	0	0
RES07063	Control	0	0	0	0	0	0	0	0
RES07064	Control	0	0	0	0	0	0	0	0
RES07065	Control	0	0	0	0	0	0	0	0
RES07066	Control	0	0	0	0	0	0	0	0
RES07067	Control	0	0	0	0	0	0	0	0
RES07068	Control	0	0	0	0	6	0	0	0
RES07069	Control	0	0	0	0	0	0	0	0
RES07070	Control	0	0	0	0	0	0	0	0
RES07071	Control	0	0	0	0	0	0	0	0
RES07072	Control	0	0	0	0	0	0	0	0
RES07073	Control	0	0	0	0	0	0	0	0
RES07074	Control	0	0	0	0	1	0	0	0
RES07075	Control	0	0	0	0	0	0	0	0
RES07076	Control	0	0	0	0	0	0	0	0
RES07078	Control	0	0	0	0	0	0	0	0
RES07079	Control	0	0	0	0	0	0	0	0
RES07080	Control	0	0	0	0	1	0	0	0
RES07081	Control	0	0	0	0	0	0	0	0
RES07082	Control	0	0	0	0	0	0	0	0
RES07083	Control	0	0	0	0	0	0	0	0
RES07084	Control	0	0	0	0	0	0	0	0
RES07085	Control	0	0	0	0	0	2	0	0
RES07086	Control	0	0	0	0	0	0	0	0
RES07087	Control	0	0	0	0	8	0	0	0
RES07088	Control	0	0	0	0	0	0	0	0
RES07089	Control	0	0	0	0	0	0	0	0
RES07090	Control	0	0	0	0	0	4	0	0
RES07091	Control	0	0	0	0	0	3	0	0
RES07092	Control	0	0	0	0	0	0	0	0
RES07093	Control	0	0	0	0	0	0	0	0
RES07095	Control	0	0	0	0	0	0	0	0
RES07096	Control	0	0	0	0	4.11	0	0	0
RES07097	Control	0	0	0	0	0	0	0	0
RES07098	Control	0	0	0	0	0	0	0	0
RES07099	Control	0	0	0	0	0.25	0	0	0.25
RES07100	Control	0	0	0	0	0	0	0	0
RES07101	Control	0	0	0	0	0	0	0	0
RES07102	Control	0	0	0	0	0	0	0	0
RES07103	Control	0	0	0	0	0	0	0	0
RES07104	Control	0	0	0	0	0	0	0	0
RES07105	Control	0	0	0	0	0	1	0	0
RES07106	Control	0	0	0	0	4	4	0	0
RES07107	Control	0	0	0	0	0	6	0	0
RES07108	Control	0	0	0	0	2	0	0	0
RES07109	Control	0	0	0	0	0	0	0	0
RES07110	Control	0	0	0	0	0	6	0	0
RES07111	Control	0	0	0	0	2	0	11596.5	580.5
RES07112	Control	0	0	0	0	0	0	0	0
RES07113	Control	0	0	0	0	0	0	0	0
RES07114	Control	0	0	0	0	1	3	0	0
RES07115	Control	0	0	0	0	0	1	0	0
RES07116	Control	0	0	0	0	4	2	0	0
RES07117	Control	0	0	0	0	0	0	0	0
RES07118	Control	0	0	0	0	0	0	0	0
RES07119	Control	0	0	0	0	0	0	0	0
RES07120	Control	0	0	0	0	0.11	0	0	0
RES07121	Control	0	0	0	0	0	0	0	0
RES07122	Control	0	0	0	0	0	6	0	0
RES07123	Control	0	0	0	0	0	0	0	0
RES07124	Control	0	0	0	0	0	0	0	0
RES07125	Control	0	0	0	0	0	0	0	0
RES07127	Control	0	0	0	0	0	0	0	0
RES07128	Control	0	0	0	0	0	0	0	0
RES07129	Control	0	0	0	0	2	0	0	0
RES07130	Control	0	0	0	0	0	0	0	0
RES07131	Control	0	0	0	0	0	0	0	0
RES07132	Control	0	0	0	0	0	0	0	0
RES07134	Control	0	0	0	0	0	0	0	0
RES07135	Control	0	0	0	0	0	0	0	0
RES07136	Control	0	0	0	0	6	0	0	0
RES07137	Control	0	0	0	0	0	0	0	0
RES07138	Control	0	0	0	0	0	1	0	0
RES07139	Control	0	0	0	0	0	0	0	0
RES07141	Control	0	0	0	0	0	0	0	0
RES07142	Control	0	0	0	0	0	13	0	0
RES07143	Control	0	0	0	0	0	0	0	0
RES07144	Control	0	0	0	0	2	0	0	0
RES07145	Control	0	0	0	0	0	0	0	0
RES07146	Control	0	0	0	0	2	2	0	0
RES07147	Control	0	0	0	0	0	0	0	0
RES07148	Control	0	0	0	0	0	0	0	0
RES07149	Control	0	0	0	0	4	0	0	0
RES07150	Control	0	0	0	0	0	0	0	0
RES07152	Control	0	0	0	0	0	0	0	0
RES07153	Control	0	0	0	0	0	7	0	0
RES07154	Control	0	0	0	0	0	0	0	0
RES07155	Control	0	0	0	0	0	0	0	0
RES07156	Control	0	0	0	0	0	0	0	0
RES07157	Control	0	0	0	0	0	0	0	0
RES07158	Control	0	0	0	0	0	4	0	0
RES07159	Control	0	0	0	0	0	5	0	0
RES07160	Control	0	0	0	0	0	0	0	0
RES07161	Control	0	0	0	0	0	0	0	0
RES07162	Control	0	0	0	0	0	0	0	0
RES07163	Control	0	0	0	0	0	2	0	0.01
RES07164	Control	0	0	0	0	0	0	0	0
RES07165	Control	0	0	0	0	0.11	0	0	0
RES07166	Control	0	0	0	0	0	0	0	0
RES07167	Control	0	0	0	0	0	0	0	0
RES07168	Control	0	0	0	0	0	0	0	0
RES07169	Control	0	0	0	0	0	0	0	0
RES07170	Control	0	0	0	0	0	0	0	0
RES07171	Control	0	0	0	0	0	0	0	0
RES07172	Control	0	0	0	0	0	1	0	0
RES07173	Control	0	0	0	0	0	0	0	0
RES07174	Control	0	0	0	0	0	0	0	0
RES07175	Control	0	0	0	0	0	0	0	0
RES07176	Control	0	0	0	0	0	0	0	0
RES07177	Control	0	0	0	0	0	0	0	0
RES07178	Control	0	0	0	0	0	0	0	0
RES07179	Control	0	0	0	0	2	5	0	0
RES07180	Control	0	0	0	0	0	3	0	0
RES07181	Control	0	0	0	0	0	1	0	0
RES07182	Control	0	0	0	0	0	0	0	0
RES07183	Control	0	0	0	0	0	0	0	0
RES07184	Control	0	0	0	0	0	0	0	0
RES07185	Control	0	0	0	0	0	0	0	0
RES07186	Control	0	0	0	0	0	0	0	0
RES07187	Control	0	0	0	0	0	0	0	0
RES07188	Control	0	0	0	0	0	0	0	0
RES07189	Control	0	0	0	0	0	0	0	0
RES07190	Control	0	0	0	0	0	0	0	0
RES07191	Control	0	0	0	0	0	0	0	0
RES07192	Control	0	0	0	0	0	0	0	0
RES07193	Control	0	0	0	0	0	0	0	0
RES07194	Control	0	0	0	0	0	3	0	0
RES07195	Control	0	0	0	0	0	0	0	0
RES07196	Control	0	0	0	0	0	1	0	0
RES07197	Control	0	0	0	0	0	0	0	0
RES07198	Control	0	0	0	0	3	3	0	0
RES07199	Control	0	0	0	0	0	0	0	0
RES07200	Control	0	0	0	0	0	0	0	0
RES07201	Control	0	0	0	0	0.1	0	0	0
RES07203	Control	0	0	0	0	0	0	0	0
RES07204	Control	0	0	0	0	4	0	0	0
RES07205	Control	0	0	0	0	2	0	0	0
RES07206	Control	0	0	0	0	0	0	0	0
RES07207	Control	0	0	0	0	0	0	0	0
RES07208	Control	0	0	0	0	0	0	0	0
RES07209	Control	0	0	0	0	0	0	0	0
RES07210	Control	0	0	0	0	0	0	0	0
RES07211	Control	0	0	0	0	0	0	0	0
RES07212	Control	0	0	0	0	0	2	0	0
RES07213	Control	0	0	0	0	0	0	0	0
RES07214	Control	0	0	0	0	0	0	0	0
RES07215	Control	0	0	0	0	0	0	0	0
RES07216	Control	0	0	0	0	0	2	0	0
RES07217	Control	0	0	0	0	2	0	0	0
RES07218	Control	0	0	0	0	0	0	0	0
RES07219	Control	0	0	0	0	0	0	0	0
RES07220	Control	0	0	0	0	0	0	0	0
RES07222	Control	0	0	0	0	0	0	0	0
RES07223	Control	0	0	0	0	0	0	0	0
RES07224	Control	0	0	0	0	0	0	0	0
RES07225	Control	0	0	0	0	0	0	0	0
RES07226	Control	0	0	0	0	0	0	0	0
RES07227	Control	0	0	0	0	0	0	0	0
RES07228	Control	0	0	0	0	1	0	0	0
RES07229	Control	0	0	0	0	0	0	0	0
RES07230	Control	0	0	0	0	0	19	0	0
RES07231	Control	0	0	0	0	0	0	0	0
RES07232	Control	0	0	0	0	0	0	0	0
RES07233	Control	0	0	0	0	0	0	0	0
RES07234	Control	0	0	0	0	0.1	1	0	0
RES07235	Control	0	0	0	0	2	0	0	0
RES07236	Control	0	0	0	0	0	0	0	0
RES07237	Control	0	0	0	0	0	0	0	0
RES07238	Control	0	0	0	0	0.11	2	0	0
RES07239	Control	0	0	0	0	0	0	0	0
RES07240	Control	0	0	0	0	0	0	0	0
RES07241	Control	0	0	0	0	0	0	0	0
RES07242	Control	0	0	0	0	0	0	0	0
RES07243	Control	0	0	0	0	0	4	0	0
RES07244	Control	0	0	0	0	0	0	0	0
RES07245	Control	0	0	0	0	4	0	0	0
RES07246	Control	0	0	0	0	0	0	0	0
RES07247	Control	0	0	0	0	2	0	0	0
RES07250	Control	0	0	0	0	0	0	0	0
RES07251	Control	0	0	0	0	0	0	0	0
RES07252	Control	0	0	0	0	0	0	0	0
RES07253	Control	0	0	0	0	0	2	0	0
RES07254	Control	0	0	0	0	2	0	0	0
RES07255	Control	0	0	0	0	2	0	0	0
RES07256	Control	0	0	0	0	0	0	0	0
RES07257	Control	0	0	0	0	0	2	0	0
RES07258	Control	0	0	0	0	0	0	0	0
RES07259	Control	0	0	0	0	1	0	0	0
RES07260	Control	0	0	0	0	0	0	0	0
RES07261	Control	0	0	0	0	0	8	0	0
RES07262	Control	0	0	0	0	0	0	0	0
RES07263	Control	0	0	0	0	0	0	0	0
RES07264	Control	0	0	0	0	0	0	0	0
RES07265	Control	0	0	0	0	0	0	0	0
RES07266	Control	0	0	0	0	0	0	0	0
RES07267	Control	0	0	0	0	0	0	0	0
RES07268	Control	0	0	0	0	0	2	0	0
RES07269	Control	0	0	0	0	0	0	0	0
RES07270	Control	0	0	0	0	0	0	0	0
RES07271	Control	0	0	0	0	0	0	0	0
RES07272	Control	0	0	0	0	0	0	0	0
RES07273	Control	0	0	0	0	0	0	0	0
RES07274	Control	0	0	0	0	0	0	0	0
RES07275	Control	0	0	0	0	0	1	0	0
RES07276	Control	0	0	0	0	1	3	0	0
RES07277	Control	0	0	0	0	5	0	0	0
RES07278	Control	0	0	0	0	0	0	0	0
RES07279	Control	0	0	0	0	0	0	0	0
RES07280	Control	0	0	0	0	3	0	0	0
RES07281	Control	0	0	0	0	0	0	0	0
RES07282	Control	0	0	0	0	0	0	0	0
RES07283	Control	0	0	0	0	0	0	0	0
RES07284	Control	0	0	0	0	3	0	0	0
RES07285	Control	0	0	0	0	1	0	0	0
RES07286	Control	0	0	0	0	4	0	0	0
RES07287	Control	0	0	0	0	0	0	0	0
RES07288	Control	0	0	0	0	0	0	0	0
RES07289	Control	0	0	0	0	9	0	0	0
RES07290	Control	0	0	0	0	0.11	0	0	0
RES07291	Control	0	0	0	0	0.14	0	0	0
RES07292	Control	0	0	0	0	2	0	0	0
RES07293	Control	0	0	0	0	0	0	0	0
RES07294	Control	0	0	0	0	0	0	0	0
RES07295	Control	0	0	0	0	0.1	0	0	0
RES07296	Control	0	0	0	0	0.2	0	0	0
RES07298	Control	0	0	0	0	0	0	0	0
RES07299	Control	0	0	0	0	0	0	0	0
RES07300	Control	0	0	0	0	0	0	0	0
RES07301	Control	0	0	0	0	0	0	0	0
RES07302	Control	0	0	0	0	0	0	0	0
RES07303	Control	0	0	0	0	0	4	0	0
RES07304	Control	0	0	0	0	0	8	0	0
RES07306	Control	0	0	0	0	0	0	0	0
RES07307	Control	0	0	0	0	0	0	0	0
RES07308	Control	0	0	0	0	0	0	0	0
RES07309	Control	0	0	0	0	0.1	0	0	0
RES07310	Control	0	0	0	0	0	0	0	0
RES07311	Control	0	0	0	0	0	0	0	0
RES07312	Control	0	0	0	0	0	0	0	0
RES07313	Control	0	0	0	0	0	0	0	0
RES07314	Control	0	0	0	0	0.1	0	0	0
RES07315	Control	0	0	0	0	0	3	0	0
RES07316	Control	0	0	0	0	0	0	0	0
RES07317	Control	0	0	0	0	0	0	0	0
RES07318	Control	0	0	0	0	0	0	0	0
RES07321	Control	0	0	0	0	0	0	0	0
RES07322	Control	0	0	0	0	0	0	0	0
RES07323	Control	0	0	0	0	0	0	0	0
RES07324	Control	0	0	0	0	0	0	0	0
RES07325	Control	0	0	0	0	1	0	0	0
RES07326	Control	0	0	0	0	0	0	0	0
RES07327	Control	0	0	0	0	1	0	0	0
RES07328	Control	0	0	0	0	0	0	0	0
RES07329	Control	0	0	0	0	0	0	0	0
RES07330	Control	0	0	0	0	0	0	0	0
RES07331	Control	0	0	0	0	3	0	0	0
RES07332	Control	0	0	0	0	0	0	0	0
RES07333	Control	0	0	0	0	0	0	0	0
RES07334	Control	0	0	0	0	0	1	0	0
RES07335	Control	0	0	0	0	0	0	0	0
RES07336	Control	0	0	0	0	0	0	0	0
RES07337	Control	0	0	0	0	0	0	0	0
RES07338	Control	0	0	0	0	0	2	0	0
RES07339	Control	0	0	0	0	0	0	0	0
RES07340	Control	0	0	0	0	0	0	0	0
RES07341	Control	0	0	0	0	0	0	0	0
RES07342	Control	0	0	0	0	0	0	0	0
RES07343	Control	0	0	0	0	0	0	0	0
RES07344	Control	0	0	0	0	0	0	0	0
RES07345	Control	0	0	0	0	4	0	0	0
RES07347	Control	0	0	0	0	2	5	0	0
RES07348	Control	0	0	0	0	0	0	0	0
RES07349	Control	0	0	0	0	0	0	0	0
RES07350	Control	0	0	0	0	0	0	0	0
RES07351	Control	0	0	0	0	0	0	0	0
RES07352	Control	0	0	0	0	0	0	0	0
RES07353	Control	0	0	0	0	0	7	0	0
RES07354	Control	0	0	0	0	5	0	0	0
RES07355	Control	0	0	0	0	0	0	0	0
RES07356	Control	0	0	0	0	0	12	0	0
RES07357	Control	0	0	0	0	0	0	0	0
RES07358	Control	0	0	0	0	0	0	0	0
RES07359	Control	0	0	0	0	0	0	0	0
RES07360	Control	0	0	0	0	0	0	0	0
RES07361	Control	0	0	0	0	0	10	0	0
RES07362	Control	0	0	0	0	0	0	0	0
RES07363	Control	0	0	0	0	6	0	0	0
RES07364	Control	0	0	0	0	0	0	0	0
RES07365	Control	0	0	0	0	0	0	0	0
RES07366	Control	0	0	0	0	0.11	0	0	0
RES07367	Control	0	0	0	0	0	0	0	0
RES07368	Control	0	0	0	0	0	0	0	0
RES07369	Control	0	0	0	0	0	0	0	0
RES07371	Control	0	0	0	0	0	0	0	0
RES07372	Control	0	0	0	0	1	0	0	0
RES07373	Control	0	0	0	0	1	0	0	0
RES07374	Control	0	0	0	0	0	0	0	0
RES07375	Control	0	0	0	0	0	0	0	0
RES07377	Control	0	0	0	0	0	0	0	0
RES07378	Control	0	0	0	0	2.11	0	0	0
RES07379	Control	0	0	0	0	0	0	0	0
RES07380	Control	0	0	0	0	1	1	0	0
RES07381	Control	0	0	0	0	0	0	0	0
RES07382	Control	0	0	0	0	0	2	0	0
RES07383	Control	0	0	0	0	1	1	0	0
RES07384	Control	0	0	0	0	2	2	0	0
RES07385	Control	0	0	0	0	0	0	0	0
RES07386	Control	0	0	0	0	0	6	0	0
RES07387	Control	0	0	0	0	0	0	0	0
RES07388	Control	0	0	0	0	0	0	0	0
RES07389	Control	0	0	0	0	0	0	0	0
RES07390	Control	0	0	0	0	0	0	0	0
RES07391	Control	0	0	0	0	0	0	0	0
RES07392	Control	0	0	0	0	0	0	0	0
RES07393	Control	0	0	0	0	0	0	0	0
RES07394	Control	0	0	0	0	0	0	0	0
RES07395	Control	0	0	0	0	0	0	0	0
RES07396	Control	0	0	0	0	0	0	0	0
RES07397	Control	0	0	0	0	0	0	0	0
RES07398	Control	0	0	0	0	0	0	0	0
RES07399	Control	0	0	0	0	0	0	0	0
RES07400	Control	0	0	0	0	0	16	0	0
RES07401	Control	0	0	0	0	0	0	0	0
RES07402	Control	0	0	0	0	0	0	0	0
RES07403	Control	0	0	0	0	0	0	0	1
RES07404	Control	0	0	0	0	0	2	0	0
RES07405	Control	0	0	0	0	0	0	0	0
RES07406	Control	0	0	0	0	0	0	0	0
RES07407	Control	0	0	0	0	0	0	0	0
RES07408	Control	0	0	0	0	0	0	0	0
RES07409	Control	0	0	0	0	0	0	0	0
RES07410	Control	0	0	0	0	0	0	0	0
RES07411	Control	0	0	0	0	2	0	0	0
RES07412	Control	0	0	0	0	2	0	0	0
RES07413	Control	0	0	0	0	0	0	0	0
RES07414	Control	0	0	0	0	0	0	0	0
RES07415	Control	0	0	0	0	0	1	0	0
RES07416	Control	0	0	0	0	0	8	0	0
RES07417	Control	0	0	0	0	0	3	0	0
RES07418	Control	0	0	0	0	3	0	0	0
RES07419	Control	0	0	0	0	0	1	0	0
RES07420	Control	0	0	0	0	0	0	0	0
RES07421	Control	0	0	0	0	0	0	0	0
RES07422	Control	0	0	0	0	0	0	0	0
RES07423	Control	0	0	0	0	0	0	0	0
RES07425	Control	0	0	0	0	0	0	0	0
RES07426	Control	0	0	0	0	0	0	0	0
RES07427	Control	0	0	0	0	0	0	0	0
RES07428	Control	0	0	0	0	0	0	0	0
RES07429	Control	0	0	0	0	0	8	0	0
RES07430	Control	0	0	0	0	0	0	0	0
RES07431	Control	0	0	0	0	0	0	0	0
RES07432	Control	0	0	0	0	0	0	0	0
RES07433	Control	0	0	0	0	0	0	0	0
RES07434	Control	0	0	0	0	2.5	0	378.5	13934.5
RES07435	Control	0	0	0	0	0	0	0	0
RES07436	Control	0	0	0	0	0	0	0	0
RES07437	Control	0	0	0	0	0	0	0	0
RES07438	Control	0	0	0	0	0	0	0	0
RES07439	Control	0	0	0	0	0	0	0	0
RES07440	Control	0	0	0	0	0	8	0	0
RES07441	Control	0	0	0	0	0.11	0	0	0
RES07442	Control	0	0	0	0	0	0	0	0
RES07443	Control	0	0	0	0	0	2	0	0
RES07444	Control	0	0	0	0	0	0	0	0
RES07445	Control	0	0	0	0	0	0	0	0
RES07446	Control	0	0	0	0	0	0	0	0
RES07447	Control	0	0	0	0	0	0	0	0
RES07448	Control	0	0	0	0	0	0	0	0
RES07449	Control	0	0	0	0	0	0	0	0
RES07450	Control	0	0	0	0	0	4	0	0
RES07451	Control	0	0	0	0	0	0	0	0
RES07452	Control	0	0	0	0	0	0	0	0
RES07453	Control	0	0	0	0	1	0	0	0
RES07455	Control	0	0	0	0	2	0	0	0
RES07456	Control	0	0	0	0	0	0	0	0
RES07457	Control	0	0	0	0	0	0	0	0
RES07458	Control	0	0	0	0	0	0	0	0
RES07459	Control	0	0	0	0	0	0	0	0
RES07460	Control	0	0	0	0	0.5	0	413.17	14862.7
RES07461	Control	0	0	0	0	0	0	0	0
RES07462	Control	0	0	0	0	0	3	0	0
RES07463	Control	0	0	0	0	0	2	0	0
RES07464	Control	0	0	0	0	0	0	0	0
RES07465	Control	0	0	0	0	0	0	0	0
RES07466	Control	0	0	0	0	2	0	0	0
RES07467	Control	0	0	0	0	0	3	0	0
RES07468	Control	0	0	0	0	0	0	0	0
RES07469	Control	0	0	0	0	0	0	0	0
RES07470	Control	0	0	0	0	0.11	0	0	0
RES07471	Control	0	0	0	0	0	0	0	0
RES07472	Control	0	0	0	0	0.2	0	0	2
RES07473	Control	0	0	0	0	0	0	0	0
RES07474	Control	0	0	0	0	0	0	0	0
RES07475	Control	0	0	0	0	1	0	0	0
RES07476	Control	0	0	0	0	0	3	0	0
RES07477	Control	0	0	0	0	0	1	0	0
RES07478	Control	0	0	0	0	0	0	0	0
RES07479	Control	0	0	0	0	0.11	0	0	0
RES07480	Control	0	0	0	0	0	0	0	0
RES07481	Control	0	0	0	0	0	0	0	0
RES07482	Control	0	0	0	0	0	0	0	0
RES07483	Control	0	0	0	0	0	1	340	13540.5
RES07485	Control	0	0	0	0	0	0	0	0
RES07486	Control	0	0	0	0	0	1	0	0
RES07488	Control	0	0	0	0	0	0	0	0
RES07489	Control	0	0	0	0	0	0	0	0
RES07491	Control	0	0	0	0	0	0	0	0
RES07492	Control	0	0	0	0	0	0	0	0
RES07494	Control	0	0	0	0	0	2	0	0
RES07495	Control	0	0	0	0	0	0	0	0
RES07497	Control	0	0	0	0	0	0	0	0
RES07498	Control	0	0	0	0	0	7	0	0
RES07500	Control	0	0	0	0	0	3	0	0
RES07501	Control	0	0	0	0	0	0	0	0
RES07502	Control	0	0	0	0	0	0	0	0
RES07504	Control	0	0	0	0	3	0	0	0
RES07505	Control	0	0	0	0	0	0	0	0
RES07506	Control	0	0	0	0	0	0	0	0
RES07507	Control	0	0	0	0	0	1	0	0
RES07508	Control	0	0	0	0	0	5	0	0
RES07509	Control	0	0	0	0	0	0	0	0
RES07510	Control	0	0	0	0	0	0	0	0
RES07511	Control	0	0	0	0	0	0	0	0
RES07512	Control	0	0	0	0	2	0	0	0
RES07513	Control	0	0	0	0	0	0	0	0
RES07514	Control	0	0	0	0	0	0	0	1
RES07515	Control	0	0	0	0	0	0	0	0
RES07516	Control	0	0	0	0	1	1	0	0
RES07518	Control	0	0	0	0	2	0	0	0
RES07519	Control	0	0	0	0	0	0	0	0
RES07520	Control	0	0	0	0	0	0	0	0
RES07521	Control	0	0	0	0	0	0	0	0
RES07522	Control	0	0	0	0	2	0	0	0
RES07523	Control	0	0	0	0	0	0	0	0
RES07524	Control	0	0	0	0	2	2	0	0
RES07525	Control	0	0	0	0	0	0	0	0
RES07526	Control	0	0	0	0	1	0	0	0
RES07528	Control	0	0	0	0	0	1	0	0
RES07529	Control	0	0	0	0	0	0	0	0
RES07530	Control	0	0	0	0	0	0	0	0
RES07531	Control	0	0	0	0	0	2	0	0
RES07532	Control	0	0	0	0	0	0	0	0
RES07533	Control	0	0	0	0	0	0	0	0
RES07534	Control	0	0	0	0	0	0	0	0
RES07535	Control	0	0	0	0	0	1	0	0
RES07536	Control	0	0	0	0	0	0	0	0
RES07538	Control	0	0	0	0	2	0	0	0
RES07539	Control	0	0	0	0	0	0	0	0
RES07540	Control	0	0	0	0	0	0	0	0
RES07541	Control	0	0	0	0	0	0	0	0
RES07542	Control	0	0	0	0	0	0	0	0
RES07543	Control	0	0	0	0	0	7	0	0
RES07545	Control	0	0	0	0	0	0	0	0
RES07546	Control	0	0	0	0	0	0	0	0
RES07547	Control	0	0	0	0	4	0	0	0
RES07548	Control	0	0	0	0	0	0	0	0
RES07549	Control	0	0	0	0	0	0	0	0
RES07550	Control	0	0	0	0	0	0	0	0
RES07551	Control	0	0	0	0	3	0	0	0
RES07552	Control	0	0	0	0	1	0	0	0
RES07553	Control	0	0	0	0	0	0	0	0
RES07555	Control	0	0	0	0	0	0	0	0
RES07556	Control	0	0	0	0	0	0	0	0
RES07557	Control	0	0	0	0	0	6	0	0
RES07559	Control	0	0	0	0	0	1	0	0
RES07560	Control	0	0	0	0	1	1	0	0
RES07561	Control	0	0	0	0	0	0	0	0
RES07562	Control	0	0	0	0	0	0	0	0
RES07563	Control	0	0	0	0	0	0	0	0
RES07564	Control	0	0	0	0	0	0	0	0
RES07566	Control	0	0	0	0	0	0	0	0
RES07567	Control	0	0	0	0	0	9	0	0
RES07568	Control	0	0	0	0	1	0	0	0
RES07569	Control	0	0	0	0	0	48	0	0
RES07570	Control	0	0	0	0	2	4	0	0
RES07571	Control	0	0	0	0	0	0	0	0
RES07573	Control	0	0	0	0	0.23	3	0	0
RES07574	Control	0	0	0	0	0	0	0	0
RES07575	Control	0	0	0	0	0	0	0	0
RES07576	Control	0	0	0	0	0	0	0	0
RES07577	Control	0	0	0	0	0	0	0	0
RES07578	Control	0	0	0	0	0	0	0	0
RES07579	Control	0	0	0	0	4	2	0	0
RES07580	Control	0	0	0	0	0	0	0	0
RES07581	Control	0	0	0	0	0	0	0	0
RES07582	Control	0	0	0	0	0	2	0	0
RES07583	Control	0	0	0	0	0	0	0	0
RES07584	Control	0	0	0	0	0	14	0	0
RES07585	Control	0	0	0	0	0	0	0	0
RES07586	Control	0	0	0	0	0	5	0	0
RES07588	Control	0	0	0	0	0	0	0	0
RES07589	Control	0	0	0	0	0	0	0	0
RES07590	Control	0	0	0	0	0	0	0	0
RES07591	Control	0	0	0	0	0	0	0	0
RES07592	Control	0	0	0	0	0	2	0	0
RES07593	Control	0	0	0	0	0	0	0	0
RES07594	Control	0	0	0	0	26	0	0	0
RES07595	Control	0	0	0	0	0	0	0	0
RES07596	Control	0	0	0	0	0	0	0	0
RES07597	Control	0	0	0	0	0	0	0	0
RES07598	Control	0	0	0	0	4	0	0	0
RES07603	Control	0	0	0	0	0	0	0	0
RES07605	Control	0	0	0	0	0	2	0	0
RES07606	Control	0	0	0	0	0.14	0	0	0
RES07609	Control	0	0	0	0	0	1	0	0
RES07610	Control	0	0	0	0	0	0	0	0
RES07611	Control	0	0	0	0	0	0	0	0
RES07612	Control	0	0	0	0	0	12	0	0
RES07613	Control	0	0	0	0	0	2	0	0
RES07614	Control	0	0	0	0	0	0	0	0
RES07615	Control	0	0	0	0	0	0	0	0
RES07616	Control	0	0	0	0	0	0	0	0
RES07617	Control	0	0	0	0	0	0	0	0
RES07618	Control	0	0	0	0	0	0	0	0
RES07619	Control	0	0	0	0	0	0	0	0
RES07620	Control	0	0	0	0	0	0	0	0
RES07621	Control	0	0	0	0	1	0	0	0
RES07622	Control	0	0	0	0	0	0	0	0
RES07623	Control	0	0	0	0	0	0	0	0
RES07624	Control	0	0	0	0	0	0	0	0
RES07625	Control	0	0	0	0	0	0	0	0
RES07626	Control	0	0	0	0	0	0	0	0
RES07627	Control	0	0	0	0	0	0	0	0
RES07628	Control	0	0	0	0	0	4	0	0
RES07629	Control	0	0	0	0	0	1	0	0
RES07630	Control	0	0	0	0	0	2	0	0
RES07631	Control	0	0	0	0	0	0	0	0
RES07632	Control	0	0	0	0	0	0	0	0
RES07633	Control	0	0	0	0	0	0	0	0
RES07634	Control	0	0	0	0	0	0	0	0
RES07635	Control	0	0	0	0	0	0	0	0
RES07636	Control	0	0	0	0	0.11	3	0	0
RES07637	Control	0	0	0	0	0	0	0	0
RES07638	Control	0	0	0	0	0	1	0	0
RES07639	Control	0	0	0	0	1	0	0	0
RES07640	Control	0	0	0	0	0	0	0	0
RES07641	Control	0	0	0	0	0	0	0	0
RES07642	Control	0	0	0	0	0	0	0	0
RES07643	Control	0	0	0	0	3	0	0	0
RES07644	Control	0	0	0	0	0	2	0	0
RES07645	Control	0	0	0	0	0	0	0	0
RES07646	Control	0	0	0	0	0	0	0	0
RES07647	Control	0	0	0	0	0	0	0	0
RES07648	Control	0	0	0	0	0	0	0	0
RES07649	Control	0	0	0	0	0	0	0	0
RES07650	Control	0	0	0	0	0	0	0	0
RES07652	Control	0	0	0	0	0	0	0	0
RES07653	Control	0	0	0	0	0	0	0	0
RES07654	Control	0	0	0	0	0	0	0	0
RES07655	Control	0	0	0	0	0.04	0	0	0.04
RES07656	Control	0	0	0	0	3	0	0	0
RES07657	Control	0	0	0	0	0	0	0	0
RES07658	Control	0	0	0	0	0	0	0	0
RES07659	Control	0	0	0	0	0	0	0	0
RES07660	Control	0	0	0	0	0	0	0	0
RES07661	Control	0	0	0	0	0	0	0	0
RES07662	Control	0	0	0	0	0	0	0	0
RES07664	Control	0	0	0	0	0	0	0	0
RES07665	Control	0	0	0	0	0	4	0	0
RES07666	Control	0	0	0	0	0	0	0	0
RES07667	Control	0	0	0	0	0	0	0	0
RES07668	Control	0	0	0	0	0	0	0	0
RES07669	Control	0	0	0	0	0	0	0	0
RES07670	Control	0	0	0	0	0	0	0	0
RES07671	Control	0	0	0	0	0	0	0	0
RES07672	Control	0	0	0	0	0	2	0	0
RES07673	Control	0	0	0	0	0	0	0	0
RES07674	Control	0	0	0	0	0	0	0	0
RES07675	Control	0	0	0	0	1.5	0	0	0
RES07676	Control	0	0	0	0	0	0	0	0
RES07677	Control	0	0	0	0	0	0	0	0
RES07678	Control	0	0	0	0	0	2	0	0
RES07679	Control	0	0	0	0	0	0	0	0
RES07680	Control	0	0	0	0	0	0	0	0
RES07681	Control	0	0	0	0	0	0	0	0
RES07682	Control	0	0	0	0	0	0	0	0
RES07683	Control	0	0	0	0	0	0	0	0
RES07685	Control	0	0	0	0	0	0	0	0
RES07687	Control	0	0	0	0	0	0	0	0
RES07689	Control	0	0	0	0	0	0	0	0
RES07692	Control	0	0	0	0	2	0	0	0
RES07693	Control	0	0	0	0	0	0	0	0
RES07694	Control	0	0	0	0	0	0	0	0
RES07695	Control	0	0	0	0	0	0	0	0
RES07696	Control	0	0	0	0	0	0	0	0
RES07697	Control	0	0	0	0	0	0	0	0
RES07698	Control	0	0	0	0	0.09	0	0	0
RES07700	Control	0	0	0	0	0	0	0	0
RES07701	Control	0	0	0	0	0	0	0	0
RES07702	Control	0	0	0	0	0	0	0	0
RES07705	Control	0	0	0	0	0	0	0	0
RES07708	Control	0	0	0	0	0	0	0	0
RES07710	Control	0	0	0	0	0	0	0	0
RES07712	Control	0	0	0	0	0	1	0	0
RES07713	Control	0	0	0	0	0	1	0	0
RES07714	Control	0	0	0	0	0	0	0	0
RES07716	Control	0	0	0	0	0	2	0	0
RES07717	Control	0	0	0	0	0	3	0	0
RES07718	Control	0	0	0	0	0	9	0	0
RES07719	Control	0	0	0	0	0	0	0	0
RES07720	Control	0	0	0	0	0	0	0	0
RES07721	Control	0	0	0	0	0	0	0	0
RES07722	Control	0	0	0	0	0	0	0	0
RES07723	Control	0	0	0	0	0	0	0	0
RES07724	Control	0	0	0	0	0	2	0	0
RES07725	Control	0	0	0	0	0	0	0	0
RES07727	Control	0	0	0	0	0	0	0	0
RES07728	Control	0	0	0	0	0	3	0	0
RES07729	Control	0	0	0	0	0	0	0	0
RES07731	Control	0	0	0	0	0	0	0	0
RES07733	Control	0	0	0	0	0.2	0	0	0
RES07734	Control	0	0	0	0	0	1	0	0
RES07736	Control	0	0	0	0	0	0	0	0
RES07737	Control	0	0	0	0	0	0	0	0
RES07738	Control	0	0	0	0	0	0	0	0
RES07740	Control	0	0	0	0	0.11	0	0	0
RES07741	Control	0	0	0	0	0	0	0	0
RES07742	Control	0	0	0	0	0	0	0	0
RES07743	Control	0	0	0	0	0	0	0	0
RES07744	Control	0	0	0	0	0.25	0	0	0
RES07745	Control	0	0	0	0	0	0	0	0
RES07746	Control	0	0	0	0	0	0	0	0
RES07747	Control	0	0	0	0	0	0	0	0
RES07748	Control	0	0	0	0	0	2	0	0
RES07749	Control	0	0	0	0	0	2	0	0
RES07751	Control	0	0	0	0	0	0	0	0
RES07753	Control	0	0	0	0	0	0	0	0
RES07754	Control	0	0	0	0	0	0	0	0
RES07755	Control	0	0	0	0	0	0	0	0
RES07756	Control	0	0	0	0	0	0	0	0
RES07757	Control	0	0	0	0	0	0	0	0
RES07758	Control	0	0	0	0	0	2	0	0
RES07759	Control	0	0	0	0	0	0	0	0
RES07762	Control	0	0	0	0	0	0	0	0
RES07763	Control	0	0	0	0	0	22	0	0
RES07764	Control	0	0	0	0	0	1	0	0
RES07765	Control	0	0	0	0	2	0	0	0
RES07766	Control	0	0	0	0	0	0	0	0
RES07767	Control	0	0	0	0	1	0	0	0
RES07768	Control	0	0	0	0	0	0	0	0
RES07769	Control	0	0	0	0	0	2	0	0
RES07770	Control	0	0	0	0	0	0	0	0
RES07771	Control	0	0	0	0	0	0	0	0
RES07773	Control	0	0	0	0	0	0	0	0
RES07774	Control	0	0	0	0	1	5	0	0
RES07775	Control	0	0	0	0	0	0	0	0
RES07776	Control	0	0	0	0	0	0	0	0
RES07777	Control	0	0	0	0	0.1	0	0	0
RES07778	Control	0	0	0	0	0	0	0	0
RES07779	Control	0	0	0	0	0	0	0	0
RES07780	Control	0	0	0	0	0	0	0	0
RES07781	Control	0	0	0	0	0	8	0	0
RES07782	Control	0	0	0	0	0	0	0	0
RES07783	Control	0	0	0	0	0	0	0	0
RES07784	Control	0	0	0	0	0	4	0	0
RES07785	Control	0	0	0	0	4	0	0	0
RES07786	Control	0	0	0	0	0	0	0	0
RES07787	Control	0	0	0	0	0	0	0	0
RES07790	Control	0	0	0	0	0	0	0	0
RES07791	Control	0	0	0	0	0.11	0	0	0
RES07792	Control	0	0	0	0	0	0	0	0
RES07793	Control	0	0	0	0	0	2	0	0
RES07794	Control	0	0	0	0	0	0	0	0
RES07796	Control	0	0	0	0	0	0	0	0
RES07797	Control	0	0	0	0	0	0	0	0
RES07798	Control	0	0	0	0	0	0	0	0
RES07799	Control	0	0	0	0	0	0	0	0
RES07800	Control	0	0	0	0	0.11	0	0	0
RES07801	Control	0	0	0	0	0	0	0	0
RES07802	Control	0	0	0	0	0	0	0	0
RES07803	Control	0	0	0	0	0	0	0	0
RES07804	Control	0	0	0	0	0	0	0	0
RES07805	Control	0	0	0	0	2	0	0	0
RES07806	Control	0	0	0	0	0	7	0	0
RES07807	Control	0	0	0	0	0	19	0	0
RES07808	Control	0	0	0	0	0	0	0	0
RES07810	Control	0	0	0	0	0	0	0	0
RES07811	Control	0	0	0	0	0	0	0	0
RES07812	Control	0	0	0	0	0	0	0	0
RES07813	Control	0	0	0	0	3	2	0	0
RES07814	Control	0	0	0	0	0	2	0	0
RES07816	Control	0	0	0	0	0	0	0	0
RES07819	Control	0	0	0	0	4	0	0	0
RES07820	Control	0	0	0	0	1	0	0	0
RES07821	Control	0	0	0	0	0	0	0	0
RES07822	Control	0	0	0	0	2	0	0	0
RES07823	Control	0	0	0	0	0	0	346	14255.5
RES07824	Control	0	0	0	0	0	0	0	0
RES07825	Control	0	0	0	0	0	0	0	0
RES07827	Control	0	0	0	0	0	0	0	0
RES07828	Control	0	0	0	0	0	0	0	0
RES07830	Control	0	0	0	0	0	0	0	0
RES07831	Control	0	0	0	0	0	0	0	0
RES07832	Control	0	0	0	0	0	0	0	0
RES07834	Control	0	0	0	0	0	0	0	0
RES07835	Control	0	0	0	0	0	0	0	0
RES07836	Control	0	0	0	0	0	0	0	0
RES07837	Control	0	0	0	0	0.08	0	0	0
RES07838	Control	0	0	0	0	0	0	0	0
RES07840	Control	0	0	0	0	0	0	0	0
RES07842	Control	0	0	0	0	0	23	0	0
RES07843	Control	0	0	0	0	0	3	0	0
RES07845	Control	0	0	0	0	0	0	0	0
RES07846	Control	0	0	0	0	0.11	0	0	0
RES07847	Control	0	0	0	0	0	0	0	0
RES07848	Control	0	0	0	0	0	0	0	0
RES07849	Control	0	0	0	0	0	2	0	0
RES07850	Control	0	0	0	0	0	0	0	0
RES07851	Control	0	0	0	0	0	0	0	0
RES07854	Control	0	0	0	0	0	2	0	0
RES07855	Control	0	0	0	0	0	11	0	0
RES07856	Control	0	0	0	0	0	0	0	0
RES07857	Control	0	0	0	0	0	2	0	0
RES07860	Control	0	0	0	0	0	0	0	0
RES07861	Control	0	0	0	0	0	4	0	0
RES07862	Control	0	0	0	0	0	0	0	0
RES07863	Control	0	0	0	0	0	0	0	0
RES07864	Control	0	0	0	0	0	0	0	0
RES07865	Control	0	0	0	0	0	0	0	0
RES07866	Control	0	0	0	0	0	0	0	0
RES07867	Control	0	0	0	0	0	26	0	0
RES07868	Control	0	0	0	0	0	0	0	0
RES07869	Control	0	0	0	0	2	0	12393.7	561.17
RES07870	Control	0	0	0	0	0	0	0	0
RES07871	Control	0	0	0	0	0	0	0	0
RES07872	Control	0	0	0	0	0	0	0	0
RES07873	Control	0	0	0	0	0.33	1	0	0.33
RES07874	Control	0	0	0	0	0	0	0	0
RES07875	Control	0	0	0	0	0	3	0	0
RES07876	Control	0	0	0	0	0	0	0	0
RES07877	Control	0	0	0	0	0	4	0	0
RES07878	Control	0	0	0	0	0.11	0	0	0
RES07879	Control	0	0	0	0	0	8	0	0
RES07880	Control	0	0	0	0	0	0	0	0
RES07881	Control	0	0	0	0	0	0	0	0
RES07883	Control	0	0	0	0	0	0	0	0
RES07884	Control	0	0	0	0	0	0	0	0
RES07886	Control	0	0	0	0	0	0	0	0
RES07888	Control	0	0	0	0	7	0	0	0
RES07889	Control	0	0	0	0	0	0	0	0
RES07890	Control	0	0	0	0	1	0	0	0
RES07892	Control	0	0	0	0	0	0	0	0
RES07895	Control	0	0	0	0	0	0	0	0
RES07898	Control	0	0	0	0	0	0	0	0
RES07899	Control	0	0	0	0	0	0	0	0
RES07902	Control	0	0	0	0	0	0	0	0
RES07903	Control	0	0	0	0	3	5	0	0
RES07904	Control	0	0	0	0	0	0	0	0
RES07905	Control	0	0	0	0	0	0	0	0
RES07906	Control	0	0	0	0	2	0	0	0
RES07908	Control	0	0	0	0	0	1	0	0
RES07909	Control	0	0	0	0	0	0	0	0
RES07910	Control	0	0	0	0	0	0	0	0
RES07911	Control	0	0	0	0	0	0	0	0
RES07912	Control	0	0	0	0	0	0	0	0
RES07913	Control	0	0	0	0	0	0	0	0
RES07914	Control	0	0	0	0	0	5	0	0
RES07915	Control	0	0	0	0	0	0	0	0
RES07918	Control	0	0	0	0	0	0	0	0
RES07919	Control	0	0	0	0	0	0	0	0
RES07920	Control	0	0	0	0	0	1	0	0
RES07921	Control	0	0	0	0	0	0	0	0
RES07922	Control	0	0	0	0	0	0	0	0
RES07923	Control	0	0	0	0	0	0	0	0
RES07924	Control	0	0	0	0	0	2	0	0
RES07926	Control	0	0	0	0	0	0	0	0
RES07927	Control	0	0	0	0	0	1	0	0
RES07928	Control	0	0	0	0	0	0	0	0
RES07929	Control	0	0	0	0	0	2	0	0
RES07931	Control	0	0	0	0	0.1	0	0	0
RES07932	Control	0	0	0	0	0	0	0	0
RES07933	Control	0	0	0	0	0	0	0	0
RES07934	Control	0	0	0	0	0	0	0	0
RES07935	Control	0	0	0	0	0	1	0	0
RES07937	Control	0	0	0	0	0	0	0	0
RES07938	Control	0	0	0	0	0	0	0	0
RES07939	Control	0	0	0	0	0	1	0	0
RES07940	Control	0	0	0	0	0	8	0	0
RES07941	Control	0	0	0	0	0	0	0	0
RES07942	Control	0	0	0	0	0	0	0	0
RES07943	Control	0	0	0	0	0	0	0	0
RES07944	Control	0	0	0	0	0	0	0	0
RES07946	Control	0	0	0	0	3	0	0	0
RES07947	Control	0	0	0	0	2	0	0	0
RES07950	Control	0	0	0	0	0	1	0	0
RES07951	Control	0	0	0	0	0	0	0	0
RES07953	Control	0	0	0	0	0	3	0	0
RES07954	Control	0	0	0	0	0	0	0	0
RES07955	Control	0	0	0	0	0	8	0	0
RES07956	Control	0	0	0	0	0	1	0	0
RES07957	Control	0	0	0	0	0	0	0	0
RES07958	Control	0	0	0	0	0	0	0	0
RES07960	Control	0	0	0	0	1	0	0	0
RES07961	Control	0	0	0	0	1	4	0	0
RES07962	Control	0	0	0	0	0	0	0	0
RES07963	Control	0	0	0	0	1	0	0	0
RES07964	Control	0	0	0	0	0	0	0	0
RES07965	Control	0	0	0	0	0	3	0	0
RES07966	Control	0	0	0	0	0	0	0	0
RES07970	Control	0	0	0	0	0	0	0	0
RES07973	Control	0	0	0	0	3	0	0	0
RES07974	Control	0	0	0	0	0	0	0	0
RES07976	Control	0	0	0	0	0	0	0	0
RES07977	Control	0	0	0	0	0	3	0	0
RES07978	Control	0	0	0	0	0	1	0	0
RES07979	Control	0	0	0	0	1	2	0	0
RES07980	Control	0	0	0	0	0	0	0	0
RES07982	Control	0	0	0	0	0	0	0	0
RES07983	Control	0	0	0	0	0	0	0	0
RES07985	Control	0	0	0	0	0	0	0	0
RES07986	Control	0	0	0	0	2	0	0	0
RES07987	Control	0	0	0	0	0	0	0	0
RES07990	Control	0	0	0	0	2	0	0	0
RES07991	Control	0	0	0	0	0	1	0	0
RES07992	Control	0	0	0	0	0	0	0	0
RES07994	Control	0	0	0	0	0	0	0	0
RES07995	Control	0	0	0	0	0	0	0	0
RES07996	Control	0	0	0	0	0	0	0	0
RES08002	Control	0	0	0	0	0	0	0	0
RES08003	Control	0	0	0	0	0	0	0	0
RES08004	Control	0	0	0	0	0	0	0	0
RES08005	Control	0	0	0	0	0	0	0	0
RES08006	Control	0	0	0	0	3	0	0	0
RES08008	Control	0	0	0	0	0	0	0	0
RES08011	Control	0	0	0	0	0	0	0	0
RES08012	Control	0	0	0	0	0	0	0	0
RES08013	Control	0	0	0	0	14	0	0.5	2.5
RES08014	Control	0	0	0	0	0	0	0	0
RES08017	Control	0	0	0	0	0	0	0	0
RES08018	Control	0	0	0	0	0	0	0	0
RES08019	Control	0	0	0	0	0	0	0	0
RES08020	Control	0	0	0	0	0.5	0	391.83	12856.8
RES08022	Control	0	0	0	0	0	0	0	0
RES08023	Control	0	0	0	0	0	0	0	0
RES08024	Control	0	0	0	0	0	0	0	0
RES08025	Control	0	0	0	0	0	0	0	0
RES08026	Control	0	0	0	0	0.14	0	0	0
RES08027	Control	0	0	0	0	0	0	0	0
RES08028	Control	0	0	0	0	0	0	0	0
RES08029	Control	0	0	0	0	0	0	0	0
[truncated: 5,548 more rows]
