# Supplementary material for: Herpesvirus genome integration in whole‐genome sequences of dementia and control cohorts
Source: Alzheimers Dement. 2026 Mar 19;22(3):e71047. doi: 10.1002/alz.71047 (PMC13093769; doi:10.1002/alz.71047)
Supplement: Supplementary file 4 — Supporting Information [file ALZ-22-e71047-s002.xlsx]

## Sheet: Sheet1
Genome_ID	Phenotype	Sex(1=Male,2=Female,Other=Unkown)	Age	Diagnosis_Type	DNA_Source	Country
RES02251	AD	1	83	Pathological	Cerebellum	USA
RES02252	AD	2	90	Pathological	Cerebellum	USA
RES02256	AD	2	93	Pathological	Cerebellum	USA
RES02258	AD	1	96	Pathological	Cerebellum	USA
RES02259	AD	1	86	Pathological	Cerebellum	USA
RES02263	AD	2	92	Pathological	Cerebellum	USA
RES02267	AD	2	80	Pathological	Cerebellum	USA
RES02269	AD	2	85	Pathological	Cerebellum	USA
RES02270	AD	2	74	Pathological	Cerebellum	USA
RES02271	AD	2	83	Pathological	Cerebellum	USA
RES02302	AD	1	79	Pathological	Cerebellum	USA
RES02303	AD	1	78	Clinical	Blood	USA
RES02304	AD	2	75	Clinical	Blood	USA
RES02497	AD	1	83	Pathological	Cerebellum	USA
RES02498	AD	2	72	Clinical	Blood	USA
RES02499	AD	2	84	Pathological	Cerebellum	USA
RES02500	AD	1	81	Pathological	Cerebellum	USA
RES02501	AD	1	83	Pathological	Cerebellum	USA
RES02504	AD	1	83	Clinical	Blood	USA
RES02505	AD	2	74	Clinical	Blood	USA
RES02506	AD	2	76	Clinical	Blood	USA
RES02507	AD	2	89	Pathological	Cerebellum	USA
RES02508	AD	1	92	Pathological	Cerebellum	USA
RES02509	AD	1	93	Pathological	Cerebellum	USA
RES02510	AD	2	95	Pathological	Cerebellum	USA
RES02511	AD	1	79	Pathological	Cerebellum	USA
RES02512	AD	1	82	Pathological	Cerebellum	USA
RES02513	AD	2	89	Pathological	Cerebellum	USA
RES02514	AD	1	82	Pathological	Cerebellum	USA
RES02515	AD	1	80	Clinical	Blood	USA
RES02516	AD	2	79	Pathological	Cerebellum	USA
RES02517	AD	1	89	Pathological	Cerebellum	USA
RES02518	AD	1	83	Pathological	Cerebellum	USA
RES02519	AD	1	77	Pathological	Cerebellum	USA
RES02522	AD	2	62	Pathological	Cerebellum	USA
RES02524	AD	2	80	Pathological	Cerebellum	USA
RES02534	AD	2	86	Pathological	Cerebellum	USA
RES02535	AD	2	88	Pathological	Cerebellum	USA
RES02536	AD	1	79	Pathological	Cerebellum	USA
RES02537	AD	1	81	Pathological	Cerebellum	USA
RES02538	AD	2	94	Pathological	Cerebellum	USA
RES02539	AD	2	85	Pathological	Cerebellum	USA
RES02540	AD	2	65	Clinical	Blood	USA
RES02541	AD	2	71	Pathological	Cerebellum	USA
RES02543	AD	2	66	Pathological	Cerebellum	USA
RES02544	AD	1	85	Pathological	Cerebellum	USA
RES02545	AD	2	79	Pathological	Cerebellum	USA
RES02546	AD	2	68	Pathological	Cerebellum	USA
RES02547	AD	2	80	Pathological	Cerebellum	USA
RES02548	AD	2	82	Pathological	Cerebellum	USA
RES02549	AD	2	86	Pathological	Cerebellum	USA
RES02550	AD	2	72	Clinical	Blood	USA
RES02551	AD	2	77	Pathological	Cerebellum	USA
RES02552	AD	1	74	Pathological	Cerebellum	USA
RES02553	AD	1	75	Pathological	Cerebellum	USA
RES02554	AD	1	86	Pathological	Cerebellum	USA
RES02555	AD	1	85	Pathological	Cerebellum	USA
RES02556	AD	1	79	Pathological	Cerebellum	USA
RES02557	AD	2	92	Pathological	Cerebellum	USA
RES02558	AD	2	92	Pathological	Cerebellum	USA
RES02559	AD	2	74	Pathological	Cerebellum	USA
RES02560	AD	1	80	Pathological	Cerebellum	USA
RES02561	AD	1	85	Pathological	Cerebellum	USA
RES02562	AD	1	70	Clinical	Blood	USA
RES02563	AD	1	69	Clinical	Blood	USA
RES02564	AD	2	81	Pathological	Cerebellum	USA
RES02565	AD	1	87	Pathological	Cerebellum	USA
RES02566	AD	2	72	Pathological	Cerebellum	USA
RES02567	AD	2	73	Clinical	Blood	USA
RES02568	AD	1	89	Pathological	Cerebellum	USA
RES02569	AD	2	90	Pathological	Cerebellum	USA
RES02570	AD	1	82	Pathological	Cerebellum	USA
RES02571	AD	1	83	Pathological	Cerebellum	USA
RES02573	AD	2	82	Pathological	Cerebellum	USA
RES02574	AD	1	86	Pathological	Cerebellum	USA
RES02575	AD	2	82	Pathological	Cerebellum	USA
RES02576	AD	1	71	Pathological	Cerebellum	USA
RES02577	AD	1	87	Pathological	Cerebellum	USA
RES02578	AD	1	79	Pathological	Cerebellum	USA
RES02579	AD	2	76	Pathological	Cerebellum	USA
RES02581	AD	1	91	Pathological	Cerebellum	USA
RES02582	AD	2	92	Pathological	Cerebellum	USA
RES02583	AD	1	85	Pathological	Cerebellum	USA
RES02584	AD	2	89	Clinical	Blood	USA
RES02585	AD	1	91	Pathological	Cerebellum	USA
RES02586	AD	1	73	Clinical	Blood	USA
RES02587	AD	1	93	Pathological	Cerebellum	USA
RES02588	AD	1	92	Pathological	Cerebellum	USA
RES02589	AD	1	80	Clinical	Blood	USA
RES02590	AD	2	86	Clinical	Blood	USA
RES02595	AD	2	83	Clinical	Blood	USA
RES02596	AD	1	85	Pathological	Cerebellum	USA
RES02597	AD	2	95	Pathological	Cerebellum	USA
RES02598	AD	2	99	Pathological	Cerebellum	USA
RES02599	AD	1	85	Pathological	Cerebellum	USA
RES02600	AD	2	93	Pathological	Cerebellum	USA
RES02602	AD	1	84	Clinical	Blood	USA
RES02603	AD	1	81	Clinical	Blood	USA
RES02604	AD	1	78	Clinical	Blood	USA
RES02605	AD	1	96	Pathological	Cerebellum	USA
RES02606	AD	1	89	Clinical	Blood	USA
RES02607	AD	2	65	Pathological	Cerebellum	USA
RES02608	AD	2	98	Clinical	Blood	USA
RES02609	AD	1	82	Clinical	Blood	USA
RES02610	AD	1	80	Clinical	Blood	USA
RES02611	AD	1	90	Clinical	Blood	USA
RES02612	AD	2	91	Clinical	Blood	USA
RES02614	AD	1	72	Pathological	Cerebellum	USA
RES02615	AD	2	91	Clinical	Blood	USA
RES02616	AD	2	80	Clinical	Blood	USA
RES02617	AD	1	92	Pathological	Cerebellum	USA
RES02618	AD	2	82	Clinical	Blood	USA
RES02619	AD	1	86	Clinical	Blood	USA
RES02620	AD	2	92	Clinical	Blood	USA
RES02622	AD	1	81	Clinical	Blood	USA
RES02623	AD	1	84	Pathological	Cerebellum	USA
RES02624	AD	2	81	Clinical	Blood	USA
RES02625	AD	1	84	Pathological	Cerebellum	USA
RES02626	AD	1	87	Pathological	Cerebellum	USA
RES02627	AD	1	90	Pathological	Cerebellum	USA
RES02628	AD	1	84	Pathological	Cerebellum	USA
RES02629	AD	1	86	Pathological	Cerebellum	USA
RES02630	AD	2	65	Pathological	Cerebellum	USA
RES02631	AD	2	64	Clinical	Blood	USA
RES02632	AD	2	77	Pathological	Cerebellum	USA
RES02633	AD	2	67	Clinical	Blood	USA
RES02634	AD	2	60	Clinical	Blood	USA
BBS0001	Control	2	94	Pathological	Cerebellum	USA
BBS0017	Control	2	80	Pathological	Cerebellum	USA
BBS0019	Control	1	85	Pathological	Cerebellum	USA
BBS0025	Control	2	86	Pathological	Cerebellum	USA
BBS0039	Control	2	78	Pathological	Cerebellum	USA
BBS0045	Control	2	94	Pathological	Cerebellum	USA
BBS0049	Control	1	81	Pathological	Cerebellum	USA
BBS0054	Control	2	88	Pathological	Cerebellum	USA
BBS0057	Control	2	78	Pathological	Cerebellum	USA
BBS0058	Control	2	90	Pathological	Cerebellum	USA
BBS0060	Control	2	88	Pathological	Cerebellum	USA
BBS0062	Control	2	88	Pathological	Cerebellum	USA
BBS0064	Control	2	80	Pathological	Cerebellum	USA
BBS0065	Control	2	87	Pathological	Cerebellum	USA
BBS0067	Control	1	95	Pathological	Cerebellum	USA
BBS0068	Control	1	92	Pathological	Cerebellum	USA
BBS0069	Control	1	80	Pathological	Cerebellum	USA
BBS0073	Control	1	87	Pathological	Cerebellum	USA
BBS0075	Control	1	86	Pathological	Cerebellum	USA
BBS0079	Control	1	85	Pathological	Cerebellum	USA
BBS0081	Control	2	103	Pathological	Cerebellum	USA
BBS0082	Control	1	86	Pathological	Cerebellum	USA
BBS0087	Control	2	76	Pathological	Cerebellum	USA
BBS0094	Control	1	89	Pathological	Cerebellum	USA
BBS0095	Control	2	95	Pathological	Cerebellum	USA
BBS0097	Control	1	80	Pathological	Cerebellum	USA
BBS0098	Control	1	90	Pathological	Cerebellum	USA
BBS0103	Control	1	86	Pathological	Cerebellum	USA
BBS0104	Control	1	80	Pathological	Cerebellum	USA
BBS0113	Control	1	86	Pathological	Cerebellum	USA
BBS0115	Control	1	89	Pathological	Cerebellum	USA
BBS0116	Control	2	95	Pathological	Cerebellum	USA
BBS0117	Control	1	91	Pathological	Cerebellum	USA
BBS0122	Control	2	85	Pathological	Cerebellum	USA
BBS0124	Control	2	83	Pathological	Cerebellum	USA
BBS0125	Control	2	89	Pathological	Cerebellum	USA
BBS0129	Control	1	73	Pathological	Cerebellum	USA
BBS0131	Control	2	90	Pathological	Cerebellum	USA
BBS0135	Control	1	84	Pathological	Cerebellum	USA
BBS0136	Control	1	89	Pathological	Cerebellum	USA
BBS0139	Control	2	88	Pathological	Cerebellum	USA
BBS0141	Control	2	78	Pathological	Cerebellum	USA
BBS0142	Control	1	82	Pathological	Cerebellum	USA
BBS0146	Control	2	83	Pathological	Cerebellum	USA
BBS0151	Control	1	85	Pathological	Cerebellum	USA
BBS0158	Control	2	86	Pathological	Cerebellum	USA
BBS0159	Control	2	90	Pathological	Cerebellum	USA
BBS0166	Control	1	91	Pathological	Cerebellum	USA
BBS0168	Control	2	88	Pathological	Cerebellum	USA
BBS0169	Control	2	90	Pathological	Cerebellum	USA
BBS0170	Control	1	82	Pathological	Cerebellum	USA
BBS0171	Control	2	87	Pathological	Cerebellum	USA
BBS0173	Control	1	75	Pathological	Cerebellum	USA
BBS0174	Control	1	91	Pathological	Cerebellum	USA
BBS0178	Control	2	96	Pathological	Cerebellum	USA
BBS0181	Control	1	82	Pathological	Cerebellum	USA
BBS0192	Control	2	88	Pathological	Cerebellum	USA
BBS0193	Control	1	84	Pathological	Cerebellum	USA
BBS0194	Control	1	88	Pathological	Cerebellum	USA
BBS0195	Control	2	88	Pathological	Cerebellum	USA
BBS0197	Control	1	84	Pathological	Cerebellum	USA
BBS0200	Control	2	98	Pathological	Cerebellum	USA
BBS0202	Control	2	87	Pathological	Cerebellum	USA
BBS0204	Control	1	84	Pathological	Cerebellum	USA
BBS0205	Control	1	73	Pathological	Cerebellum	USA
BBS0209	Control	2	77	Pathological	Cerebellum	USA
BBS0210	Control	2	88	Pathological	Cerebellum	USA
BBS0212	Control	1	89	Pathological	Cerebellum	USA
BBS0215	Control	1	91	Pathological	Cerebellum	USA
BBS0217	Control	1	81	Pathological	Cerebellum	USA
BBS0218	Control	1	91	Pathological	Cerebellum	USA
BBS0219	Control	1	85	Pathological	Cerebellum	USA
BBS0222	Control	1	92	Pathological	Cerebellum	USA
BBS0225	Control	1	100	Pathological	Cerebellum	USA
BBS0226	Control	2	84	Pathological	Cerebellum	USA
BBS0228	Control	1	78	Pathological	Cerebellum	USA
BBS0229	Control	2	87	Pathological	Cerebellum	USA
BBS0235	Control	2	90	Pathological	Cerebellum	USA
BBS0236	Control	2	75	Pathological	Cerebellum	USA
BBS0241	Control	1	86	Pathological	Cerebellum	USA
BBS0246	Control	1	94	Pathological	Cerebellum	USA
BBS0248	Control	1	86	Pathological	Cerebellum	USA
BBS0253	Control	1	89	Pathological	Cerebellum	USA
BBS0257	Control	2	91	Pathological	Cerebellum	USA
BBS0260	Control	2	90	Pathological	Cerebellum	USA
BBS0263	Control	2	88	Pathological	Cerebellum	USA
BBS0264	Control	2	87	Pathological	Cerebellum	USA
BBS0266	Control	1	80	Pathological	Cerebellum	USA
BBS0276	Control	2	85	Pathological	Cerebellum	USA
BBS0293	Control	2	91	Pathological	Cerebellum	USA
BBS0296	Control	1	91	Pathological	Cerebellum	USA
BBS0300	Control	1	94	Pathological	Cerebellum	USA
BBS0301	Control	1	71	Pathological	Cerebellum	USA
BBS0307	Control	2	88	Pathological	Cerebellum	USA
BBS0308	Control	2	91	Pathological	Cerebellum	USA
BBS0310	Control	2	82	Pathological	Cerebellum	USA
BBS0311	Control	2	90	Pathological	Cerebellum	USA
BBS0314	Control	1	82	Pathological	Cerebellum	USA
BBS0317	Control	1	81	Pathological	Cerebellum	USA
BBS0320	Control	2	93	Pathological	Cerebellum	USA
BBS0321	Control	1	97	Pathological	Cerebellum	USA
BBS0322	Control	2	102	Pathological	Cerebellum	USA
BBS0327	Control	2	99	Pathological	Cerebellum	USA
BBS0332	Control	1	80	Pathological	Cerebellum	USA
BBS0336	Control	2	97	Pathological	Cerebellum	USA
BBS0337	Control	2	84	Pathological	Cerebellum	USA
BBS0339	Control	1	97	Pathological	Cerebellum	USA
BBS0341	Control	1	80	Pathological	Cerebellum	USA
BBS0345	Control	1	93	Pathological	Cerebellum	USA
BBS0347	Control	1	89	Pathological	Cerebellum	USA
BBS0348	Control	1	80	Pathological	Cerebellum	USA
BBS0350	Control	2	86	Pathological	Cerebellum	USA
BBS0355	Control	2	95	Pathological	Cerebellum	USA
BBS0356	Control	2	84	Pathological	Cerebellum	USA
BBS0361	Control	1	93	Pathological	Cerebellum	USA
BBS0363	Control	1	91	Pathological	Cerebellum	USA
BBS0370	Control	1	90	Pathological	Cerebellum	USA
BBS0371	Control	1	90	Pathological	Cerebellum	USA
BBS0372	Control	1	79	Pathological	Cerebellum	USA
BBS0375	Control	1	74	Pathological	Cerebellum	USA
BBS0376	Control	2	84	Pathological	Cerebellum	USA
BBS0377	Control	2	84	Pathological	Cerebellum	USA
BBS0378	Control	2	82	Pathological	Cerebellum	USA
BBS0381	Control	2	92	Pathological	Cerebellum	USA
BBS0387	Control	1	82	Pathological	Cerebellum	USA
BBS0390	Control	2	88	Pathological	Cerebellum	USA
BBS0391	Control	1	81	Pathological	Cerebellum	USA
BBS0393	Control	2	93	Pathological	Cerebellum	USA
BBS0394	Control	1	96	Pathological	Cerebellum	USA
BBS0395	Control	1	93	Pathological	Cerebellum	USA
BBS0400	Control	1	87	Pathological	Cerebellum	USA
BBS0405	Control	1	86	Pathological	Cerebellum	USA
BBS0412	Control	2	79	Pathological	Cerebellum	USA
BBS0418	Control	2	99	Pathological	Cerebellum	USA
BBS0419	Control	1	92	Pathological	Cerebellum	USA
BBS0426	Control	2	91	Pathological	Cerebellum	USA
BBS0429	Control	2	88	Pathological	Cerebellum	USA
BBS0435	Control	1	90	Pathological	Cerebellum	USA
BBS0436	Control	1	88	Pathological	Cerebellum	USA
BBS0437	Control	2	87	Pathological	Cerebellum	USA
BBS0441	Control	2	58	Pathological	Cerebellum	USA
BBS0444	Control	2	74	Pathological	Cerebellum	USA
BBS0450	Control	2	85	Pathological	Cerebellum	USA
BBS0452	Control	1	80	Pathological	Cerebellum	USA
BBS0454	Control	1	80	Pathological	Cerebellum	USA
BBS0458	Control	1	97	Pathological	Cerebellum	USA
BBS0459	Control	2	80	Pathological	Cerebellum	USA
BBS0463	Control	1	97	Pathological	Cerebellum	USA
BBS0466	Control	1	86	Pathological	Cerebellum	USA
BBS0467	Control	1	74	Pathological	Cerebellum	USA
BBS0469	Control	1	87	Pathological	Cerebellum	USA
BBS0472	Control	2	90	Pathological	Cerebellum	USA
BBS0476	Control	1	91	Pathological	Cerebellum	USA
BBS0478	Control	1	91	Pathological	Cerebellum	USA
BBS0481	Control	1	73	Pathological	Cerebellum	USA
BBS0488	Control	2	75	Pathological	Cerebellum	USA
BBS0490	Control	2	88	Pathological	Cerebellum	USA
BBS0495	Control	1	86	Pathological	Cerebellum	USA
BBS0505	Control	1	87	Pathological	Cerebellum	USA
BBS0509	Control	1	91	Pathological	Cerebellum	USA
BBS0511	Control	2	86	Pathological	Cerebellum	USA
BBS0512	Control	1	92	Pathological	Cerebellum	USA
BBS0515	Control	1	89	Pathological	Cerebellum	USA
BBS0519	Control	2	99	Pathological	Cerebellum	USA
BBS0521	Control	2	90	Pathological	Cerebellum	USA
BBS0522	Control	2	93	Pathological	Cerebellum	USA
BBS0523	Control	1	92	Pathological	Cerebellum	USA
BBS0526	Control	1	87	Pathological	Cerebellum	USA
BBS0528	Control	1	87	Pathological	Cerebellum	USA
BBS0533	Control	1	92	Pathological	Cerebellum	USA
BBS0535	Control	2	97	Pathological	Cerebellum	USA
BBS0536	Control	1	74	Pathological	Cerebellum	USA
BBS0542	Control	2	84	Pathological	Cerebellum	USA
BBS0546	Control	2	89	Pathological	Cerebellum	USA
BBS0551	Control	2	101	Pathological	Cerebellum	USA
BBS0558	Control	2	80	Pathological	Cerebellum	USA
BBS0562	Control	2	99	Pathological	Cerebellum	USA
BBS0565	Control	2	82	Pathological	Cerebellum	USA
BBS0567	Control	2	94	Pathological	Cerebellum	USA
BBS0568	Control	2	88	Pathological	Cerebellum	USA
BBS0571	Control	1	82	Pathological	Cerebellum	USA
BBS0575	Control	1	87	Pathological	Cerebellum	USA
BBS0576	Control	1	79	Pathological	Cerebellum	USA
BBS0583	Control	2	93	Pathological	Cerebellum	USA
BBS0592	Control	1	83	Pathological	Cerebellum	USA
BBS0601	Control	1	101	Pathological	Cerebellum	USA
BBS0602	Control	2	78	Pathological	Cerebellum	USA
BBS0603	Control	1	79	Pathological	Cerebellum	USA
BBS0607	Control	2	93	Pathological	Cerebellum	USA
BBS0615	Control	1	93	Pathological	Cerebellum	USA
BBS0618	Control	1	94	Pathological	Cerebellum	USA
BBS0619	Control	2	100	Pathological	Cerebellum	USA
BBS0628	Control	2	94	Pathological	Cerebellum	USA
BBS0632	Control	2	53	Pathological	Cerebellum	USA
BBS0635	Control	2	91	Pathological	Cerebellum	USA
BBS0638	Control	1	90	Pathological	Cerebellum	USA
BBS0639	Control	1	100	Pathological	Cerebellum	USA
BBS0640	Control	2	76	Pathological	Cerebellum	USA
BBS0647	Control	2	93	Pathological	Cerebellum	USA
BBS0648	Control	2	101	Pathological	Cerebellum	USA
BBS0651	Control	1	97	Pathological	Cerebellum	USA
BBS0656	Control	1	90	Pathological	Cerebellum	USA
BBS0658	Control	1	96	Pathological	Cerebellum	USA
BBS0660	Control	1	69	Pathological	Cerebellum	USA
BBS0666	Control	2	94	Pathological	Cerebellum	USA
BBS0678	Control	2	84	Pathological	Cerebellum	USA
BBS0679	Control	2	87	Pathological	Cerebellum	USA
BBS0681	Control	1	87	Pathological	Cerebellum	USA
BBS0682	Control	1	90	Pathological	Cerebellum	USA
BBS0683	Control	2	85	Pathological	Cerebellum	USA
BBS0686	Control	2	92	Pathological	Cerebellum	USA
BBS0693	Control	2	87	Pathological	Cerebellum	USA
BBS0700	Control	1	81	Pathological	Cerebellum	USA
BBS0701	Control	2	77	Pathological	Cerebellum	USA
BBS0705	Control	2	81	Pathological	Cerebellum	USA
BBS0706	Control	1	79	Pathological	Cerebellum	USA
BBS0708	Control	1	76	Pathological	Cerebellum	USA
BBS0711	Control	1	78	Pathological	Cerebellum	USA
BBS0713	Control	1	87	Pathological	Cerebellum	USA
BBS0726	Control	1	79	Pathological	Cerebellum	USA
BBS0727	Control	1	86	Pathological	Cerebellum	USA
BBS0729	Control	2	88	Pathological	Cerebellum	USA
BBS0730	Control	1	84	Pathological	Cerebellum	USA
BBS0731	Control	1	91	Pathological	Cerebellum	USA
BBS0739	Control	2	87	Pathological	Cerebellum	USA
BBS0741	Control	1	90	Pathological	Cerebellum	USA
BBS0742	Control	1	68	Pathological	Cerebellum	USA
BBS0744	Control	1	63	Pathological	Cerebellum	USA
BBS0748	Control	1	83	Pathological	Cerebellum	USA
BBS0749	Control	2	82	Pathological	Cerebellum	USA
BBS0750	Control	2	73	Pathological	Cerebellum	USA
BBS0753	Control	1	78	Pathological	Cerebellum	USA
BBS0758	Control	2	70	Pathological	Cerebellum	USA
BBS0763	Control	1	86	Pathological	Cerebellum	USA
BBS0768	Control	1	91	Pathological	Cerebellum	USA
BBS0809	Control	1	81	Pathological	Cerebellum	USA
BBS0821	Control	1	68	Pathological	Cerebellum	USA
BBS0829	Control	1	87	Pathological	Cerebellum	USA
BBS0830	Control	1	80	Pathological	Cerebellum	USA
BBS0840	Control	1	87	Pathological	Cerebellum	USA
BBS0843	Control	2	71	Pathological	Cerebellum	USA
BBS0852	Control	1	94	Pathological	Cerebellum	USA
BBS0861	Control	2	91	Pathological	Cerebellum	USA
BBS0895	Control	1	96	Pathological	Cerebellum	USA
BBS0910	Control	1	78	Pathological	Cerebellum	USA
BBS1006	Control	1	99	Pathological	Cerebellum	USA
BBS1011	Control	1	86	Pathological	Cerebellum	USA
BBS1028	Control	1	79	Pathological	Cerebellum	USA
BBS1040	Control	1	95	Pathological	Cerebellum	USA
BBS1067	Control	2	82	Pathological	Cerebellum	USA
BBS1068	Control	2	87	Pathological	Cerebellum	USA
BBS1088	Control	1	72	Pathological	Cerebellum	USA
BBS1089	Control	2	52	Pathological	Cerebellum	USA
BBS1122	Control	2	85	Pathological	Cerebellum	USA
BBS1124	Control	1	88	Pathological	Cerebellum	USA
BBS1133	Control	1	64	Pathological	Cerebellum	USA
BBS1136	Control	2	68	Pathological	Cerebellum	USA
BBS1153	Control	1	94	Pathological	Cerebellum	USA
BBS1169	Control	2	79	Pathological	Cerebellum	USA
BBS1181	Control	1	97	Pathological	Cerebellum	USA
BBS1183	Control	2	65	Pathological	Cerebellum	USA
BBS1201	Control	1	86	Pathological	Cerebellum	USA
BBS1294	Control	1	93	Pathological	Cerebellum	USA
BBS1316	Control	2	89	Pathological	Cerebellum	USA
BBS1325	Control	2	102	Pathological	Cerebellum	USA
BBS1341	Control	2	90	Pathological	Cerebellum	USA
BBS1344	Control	1	41	Pathological	Cerebellum	USA
BBS1361	Control	2	56	Pathological	Cerebellum	USA
BBS1479	Control	1	93	Pathological	Cerebellum	USA
BBS1511	Control	2	88	Pathological	Cerebellum	USA
BBS1517	Control	2	68	Pathological	Cerebellum	USA
BBS1532	Control	2	100	Pathological	Cerebellum	USA
BBS1533	Control	2	94	Pathological	Cerebellum	USA
RES05953	Control	1	72	Clinical	Blood	Italy
RES05954	Control	2	59	Clinical	Blood	Italy
RES05955	Control	2	77	Clinical	Blood	Italy
RES05956	Control	2	69	Clinical	Blood	Italy
RES05957	Control	2	65	Clinical	Blood	Italy
RES05958	Control	2	67	Clinical	Blood	Italy
RES05959	Control	1	75	Clinical	Blood	Italy
RES05960	Control	1	46	Clinical	Blood	Italy
RES05961	Control	2	80	Clinical	Blood	Italy
RES05962	Control	2	76	Clinical	Blood	Italy
RES05963	Control	1	58	Clinical	Blood	Italy
RES05964	Control	2	67	Clinical	Blood	Italy
RES05965	Control	2	63	Clinical	Blood	Italy
RES05966	Control	2	75	Clinical	Blood	Italy
RES05967	Control	1	80	Clinical	Blood	Italy
RES05968	Control	1	75	Clinical	Blood	Italy
RES05969	Control	2	69	Clinical	Blood	Italy
RES05970	Control	2	67	Clinical	Blood	Italy
RES05971	Control	1	77	Clinical	Blood	Italy
RES05972	Control	1	77	Clinical	Blood	Italy
RES05973	Control	1	61	Clinical	Blood	Italy
RES05974	Control	1	60	Clinical	Blood	Italy
RES05975	Control	1	71	Clinical	Blood	Italy
RES05976	Control	2	70	Clinical	Blood	Italy
RES05977	Control	2	59	Clinical	Blood	Italy
RES05979	Control	1	61	Clinical	Blood	Italy
RES05980	Control	1	71	Clinical	Blood	Italy
RES05981	Control	1	59	Clinical	Blood	Italy
RES05982	Control	1	82	Clinical	Blood	Italy
RES05983	Control	1	71	Clinical	Blood	Italy
RES05984	Control	2	68	Clinical	Blood	Italy
RES05985	Control	2	66	Clinical	Blood	Italy
RES05986	Control	1	59	Clinical	Blood	Italy
RES05987	Control	1	81	Clinical	Blood	Italy
RES05988	Control	1	73	Clinical	Blood	Italy
RES05989	Control	2	76	Clinical	Blood	Italy
RES05990	Control	1	60	Clinical	Blood	Italy
RES05991	Control	2	75	Clinical	Blood	Italy
RES05992	Control	1	73	Clinical	Blood	Italy
RES05993	Control	1	66	Clinical	Blood	Italy
RES05994	Control	1	70	Clinical	Blood	Italy
RES05995	Control	1	52	Clinical	Blood	Italy
RES05996	Control	1	66	Clinical	Blood	Italy
RES05997	Control	2	59	Clinical	Blood	Italy
RES05998	Control	1	78	Clinical	Blood	Italy
RES05999	Control	1	70	Clinical	Blood	Italy
RES06000	Control	2	69	Clinical	Blood	Italy
RES06001	Control	1	57	Clinical	Blood	Italy
RES06002	Control	2	72	Clinical	Blood	Italy
RES06004	Control	2	68	Clinical	Blood	Italy
RES06005	Control	2	78	Clinical	Blood	Italy
RES06006	Control	1	53	Clinical	Blood	Italy
RES06007	Control	1	69	Clinical	Blood	Italy
RES06008	Control	1	67	Clinical	Blood	Italy
RES06009	Control	1	67	Clinical	Blood	Italy
RES06010	Control	1	72	Clinical	Blood	Italy
RES06011	Control	1	69	Clinical	Blood	Italy
RES06012	Control	2	61	Clinical	Blood	Italy
RES06013	Control	2	73	Clinical	Blood	Italy
RES06014	Control	2	71	Clinical	Blood	Italy
RES06015	Control	2	60	Clinical	Blood	Italy
RES06016	Control	1	74	Clinical	Blood	Italy
RES06017	Control	1	62	Clinical	Blood	Italy
RES06018	Control	2	51	Clinical	Blood	Italy
RES06019	Control	1	70	Clinical	Blood	Italy
RES06020	Control	2	68	Clinical	Blood	Italy
RES06021	Control	2	62	Clinical	Blood	Italy
RES06022	Control	1	78	Clinical	Blood	Italy
RES06023	Control	1	74	Clinical	Blood	Italy
RES06024	Control	1	77	Clinical	Blood	Italy
RES06025	Control	2	72	Clinical	Blood	Italy
RES06026	Control	2	67	Clinical	Blood	Italy
RES06027	Control	2	74	Clinical	Blood	Italy
RES06028	Control	1	62	Clinical	Blood	Italy
RES06029	Control	2	43	Clinical	Blood	Italy
RES06030	Control	1	78	Clinical	Blood	Italy
RES06032	Control	1	74	Clinical	Blood	Italy
RES06034	Control	1	68	Clinical	Blood	Italy
RES06035	Control	1	69	Clinical	Blood	Italy
RES06036	Control	2	70	Clinical	Blood	Italy
RES06037	Control	2	68	Clinical	Blood	Italy
RES06038	Control	2	63	Clinical	Blood	Italy
RES06039	Control	2	55	Clinical	Blood	Italy
RES06040	Control	1	69	Clinical	Blood	Italy
RES06041	Control	1	69	Clinical	Blood	Italy
RES06042	Control	1	69	Clinical	Blood	Italy
RES06043	Control	1	97	Clinical	Blood	Italy
RES06044	Control	1	87	Clinical	Blood	Italy
RES06045	Control	1	81	Clinical	Blood	Italy
RES06046	Control	2	66	Clinical	Blood	Italy
RES06047	Control	1	67	Clinical	Blood	Italy
RES06048	Control	1	65	Clinical	Blood	Italy
RES06049	Control	2	42	Clinical	Blood	Italy
RES06050	Control	2	65	Clinical	Blood	Italy
RES06051	Control	2	41	Clinical	Blood	Italy
RES06052	Control	1	52	Clinical	Blood	Italy
RES06053	Control	2	63	Clinical	Blood	Italy
RES06054	Control	2	78	Clinical	Blood	Italy
RES06055	Control	2	70	Clinical	Blood	Italy
RES06056	Control	2	72	Clinical	Blood	Italy
RES06057	Control	2	52	Clinical	Blood	Italy
RES06058	Control	1	55	Clinical	Blood	Italy
RES06059	Control	2	49	Clinical	Blood	Italy
RES06060	Control	2	54	Clinical	Blood	Italy
RES06061	Control	1	60	Clinical	Blood	Italy
RES06062	Control	2	68	Clinical	Blood	Italy
RES06063	Control	2	45	Clinical	Blood	Italy
RES06064	Control	1	34	Clinical	Blood	Italy
RES06065	Control	2	40	Clinical	Blood	Italy
RES06066	Control	1	57	Clinical	Blood	Italy
RES06067	Control	1	51	Clinical	Blood	Italy
RES06068	Control	1	53	Clinical	Blood	Italy
RES06069	Control	1	62	Clinical	Blood	Italy
RES06070	Control	1	67	Clinical	Blood	Italy
RES06071	Control	2	66	Clinical	Blood	Italy
RES06072	Control	1	75	Clinical	Blood	Italy
RES06073	Control	1	50	Clinical	Blood	Italy
RES06074	Control	1	46	Clinical	Blood	Italy
RES06075	Control	2	69	Clinical	Blood	Italy
RES06076	Control	2	36	Clinical	Blood	Italy
RES06077	Control	1	67	Clinical	Blood	Italy
RES06078	Control	1	67	Clinical	Blood	Italy
RES06079	Control	1	63	Clinical	Blood	Italy
RES06080	Control	1	78	Clinical	Blood	Italy
RES06081	Control	1	73	Clinical	Blood	Italy
RES06082	Control	2	77	Clinical	Blood	Italy
RES06083	Control	2	55	Clinical	Blood	Italy
RES06084	Control	2	69	Clinical	Blood	Italy
RES06085	Control	1	38	Clinical	Blood	Italy
RES06086	Control	1	72	Clinical	Blood	Italy
RES06087	Control	1	78	Clinical	Blood	Italy
RES06088	Control	1	75	Clinical	Blood	Italy
RES06089	Control	1	51	Clinical	Blood	Italy
RES06090	Control	2	50	Clinical	Blood	Italy
RES06091	Control	1	80	Clinical	Blood	Italy
RES06092	Control	1	67	Clinical	Blood	Italy
RES06093	Control	1	67	Clinical	Blood	Italy
RES06094	Control	1	68	Clinical	Blood	Italy
RES06095	Control	1	50	Clinical	Blood	Italy
RES06096	Control	1	45	Clinical	Blood	Italy
RES06097	Control	1	67	Clinical	Blood	Italy
RES06098	Control	1	62	Clinical	Blood	Italy
RES06099	Control	1	49	Clinical	Blood	Italy
RES06100	Control	1	77	Clinical	Blood	Italy
RES06101	Control	1	76	Clinical	Blood	Italy
RES06102	Control	2	48	Clinical	Blood	Italy
RES06103	Control	1	66	Clinical	Blood	Italy
RES06104	Control	1	55	Clinical	Blood	Italy
RES06105	Control	1	65	Clinical	Blood	Italy
RES06106	Control	1	68	Clinical	Blood	Italy
RES06107	Control	1	69	Clinical	Blood	Italy
RES06108	Control	2	56	Clinical	Blood	Italy
RES06109	Control	2	60	Clinical	Blood	Italy
RES06110	Control	1	59	Clinical	Blood	Italy
RES06111	Control	2	58	Clinical	Blood	Italy
RES06112	Control	2	52	Clinical	Blood	Italy
RES06113	Control	2	65	Clinical	Blood	Italy
RES06114	Control	2	52	Clinical	Blood	Italy
RES06115	Control	2	68	Clinical	Blood	Italy
RES06116	Control	1	57	Clinical	Blood	Italy
RES06117	Control	2	73	Clinical	Blood	Italy
RES06118	Control	2	46	Clinical	Blood	Italy
RES06119	Control	1	82	Clinical	Blood	Italy
RES06120	Control	2	79	Clinical	Blood	Italy
RES06121	Control	2	64	Clinical	Blood	Italy
RES06122	Control	2	67	Clinical	Blood	Italy
RES06123	Control	1	76	Clinical	Blood	Italy
RES06124	Control	2	59	Clinical	Blood	Italy
RES06125	Control	1	63	Clinical	Blood	Italy
RES06126	Control	2	77	Clinical	Blood	Italy
RES06127	Control	2	49	Clinical	Blood	Italy
RES06128	Control	2	64	Clinical	Blood	Italy
RES06129	Control	2	60	Clinical	Blood	Italy
RES06132	Control	1	70	Clinical	Blood	Italy
RES06133	Control	1	60	Clinical	Blood	Italy
RES06134	Control	1	56	Clinical	Blood	Italy
RES06135	Control	1	72	Clinical	Blood	Italy
RES06136	Control	1	73	Clinical	Blood	Italy
RES06137	Control	1	81	Clinical	Blood	Italy
RES06138	Control	1	68	Clinical	Blood	Italy
RES06139	Control	1	67	Clinical	Blood	Italy
RES06140	Control	2	62	Clinical	Blood	Italy
RES06141	Control	1	59	Clinical	Blood	Italy
RES06142	Control	1	77	Clinical	Blood	Italy
RES06143	Control	1	70	Clinical	Blood	Italy
RES06144	Control	1	45	Clinical	Blood	Italy
RES06145	Control	2	63	Clinical	Blood	Italy
RES06146	Control	2	59	Clinical	Blood	Italy
RES06147	Control	1	43	Clinical	Blood	Italy
RES06148	Control	2	51	Clinical	Blood	Italy
RES06149	Control	1	57	Clinical	Blood	Italy
RES06150	Control	2	64	Clinical	Blood	Italy
RES06151	Control	1	57	Clinical	Blood	Italy
RES06152	Control	2	66	Clinical	Blood	Italy
RES06153	Control	1	70	Clinical	Blood	Italy
RES06154	Control	2	79	Clinical	Blood	Italy
RES06155	Control	2	83	Clinical	Blood	Italy
RES06156	Control	2	80	Clinical	Blood	Italy
RES06157	Control	1	56	Clinical	Blood	Italy
RES06158	Control	1	43	Clinical	Blood	Italy
RES06159	Control	2	78	Clinical	Blood	Italy
RES06160	Control	1	38	Clinical	Blood	Italy
RES06162	Control	2	53	Clinical	Blood	Italy
RES06163	Control	2	48	Clinical	Blood	Italy
RES06164	Control	2	77	Clinical	Blood	Italy
RES06165	Control	2	57	Clinical	Blood	Italy
RES06166	Control	1	41	Clinical	Blood	Italy
RES06167	Control	1	43	Clinical	Blood	Italy
RES06168	Control	1	68	Clinical	Blood	Italy
RES06169	Control	1	65	Clinical	Blood	Italy
RES06170	Control	1	66	Clinical	Blood	Italy
RES06171	Control	2	65	Clinical	Blood	Italy
RES06172	Control	1	67	Clinical	Blood	Italy
RES06173	Control	1	77	Clinical	Blood	Italy
RES06174	Control	1	66	Clinical	Blood	Italy
RES06176	Control	2	50	Clinical	Blood	Italy
RES06177	Control	2	65	Clinical	Blood	Italy
RES06178	Control	1	64	Clinical	Blood	Italy
RES06179	Control	2	67	Clinical	Blood	Italy
RES06180	Control	1	64	Clinical	Blood	Italy
RES06181	Control	2	63	Clinical	Blood	Italy
RES06182	Control	2	52	Clinical	Blood	Italy
RES06183	Control	1	45	Clinical	Blood	Italy
RES06184	Control	1	49	Clinical	Blood	Italy
RES06185	Control	1	45	Clinical	Blood	Italy
RES06186	Control	1	53	Clinical	Blood	Italy
RES06187	Control	1	70	Clinical	Blood	Italy
RES06188	Control	2	46	Clinical	Blood	Italy
RES06189	Control	2	47	Clinical	Blood	Italy
RES06190	Control	2	45	Clinical	Blood	Italy
RES06191	Control	1	50	Clinical	Blood	Italy
RES06192	Control	1	57	Clinical	Blood	Italy
RES06193	Control	1	57	Clinical	Blood	Italy
RES06194	Control	2	57	Clinical	Blood	Italy
RES06195	Control	2	61	Clinical	Blood	Italy
RES06196	Control	2	43	Clinical	Blood	Italy
RES06197	Control	2	45	Clinical	Blood	Italy
RES06198	Control	2	67	Clinical	Blood	Italy
RES06199	Control	1	60	Clinical	Blood	Italy
RES06200	Control	1	73	Clinical	Blood	Italy
RES06201	Control	2	73	Clinical	Blood	Italy
RES06202	Control	2	63	Clinical	Blood	Italy
RES06203	Control	1	71	Clinical	Blood	Italy
RES06204	Control	2	50	Clinical	Blood	Italy
RES06205	Control	1	59	Clinical	Blood	Italy
RES06206	Control	1	56	Clinical	Blood	Italy
RES06207	Control	1	61	Clinical	Blood	Italy
RES06208	Control	2	54	Clinical	Blood	Italy
RES06209	Control	2	73	Clinical	Blood	Italy
RES06210	Control	1	76	Clinical	Blood	Italy
RES06211	Control	2	66	Clinical	Blood	Italy
RES06212	Control	1	40	Clinical	Blood	Italy
RES06213	Control	2	65	Clinical	Blood	Italy
RES06214	Control	2	74	Clinical	Blood	Italy
RES06215	Control	2	75	Clinical	Blood	Italy
RES06216	Control	2	65	Clinical	Blood	Italy
RES06217	Control	1	72	Clinical	Blood	Italy
RES06218	Control	1	62	Clinical	Blood	Italy
RES06219	Control	1	53	Clinical	Blood	Italy
RES06220	Control	1	55	Clinical	Blood	Italy
RES06221	Control	1	57	Clinical	Blood	Italy
RES06222	Control	1	63	Clinical	Blood	Italy
RES06223	Control	2	56	Clinical	Blood	Italy
RES06224	Control	1	65	Clinical	Blood	Italy
RES06226	Control	1	61	Clinical	Blood	Italy
RES06227	Control	2	71	Clinical	Blood	Italy
RES06228	Control	2	68	Clinical	Blood	Italy
RES06229	Control	2	80	Clinical	Blood	Italy
RES06230	Control	2	77	Clinical	Blood	Italy
RES06231	Control	2	69	Clinical	Blood	Italy
RES06232	Control	1	65	Clinical	Blood	Italy
RES06233	Control	2	75	Clinical	Blood	Italy
RES06234	Control	2	84	Clinical	Blood	Italy
RES06235	Control	1	74	Clinical	Blood	Italy
RES06236	Control	1	71	Clinical	Blood	Italy
RES06237	Control	2	74	Clinical	Blood	Italy
RES06239	Control	2	71	Clinical	Blood	Italy
RES06240	Control	2	62	Clinical	Blood	Italy
RES06241	Control	1	58	Clinical	Blood	Italy
RES06242	Control	1	83	Clinical	Blood	Italy
RES06243	Control	1	67	Clinical	Blood	Italy
RES06244	Control	2	65	Clinical	Blood	Italy
RES06245	Control	2	54	Clinical	Blood	Italy
RES06246	Control	2	74	Clinical	Blood	Italy
RES06247	Control	1	65	Clinical	Blood	Italy
RES06248	Control	1	77	Clinical	Blood	Italy
RES06249	Control	2	29	Clinical	Blood	Italy
RES06250	Control	2	77	Clinical	Blood	Italy
RES06251	Control	2	70	Clinical	Blood	Italy
RES06252	Control	2	65	Clinical	Blood	Italy
RES06253	Control	1	56	Clinical	Blood	Italy
RES06254	Control	1	49	Clinical	Blood	Italy
RES06255	Control	1	50	Clinical	Blood	Italy
RES06256	Control	1	54	Clinical	Blood	Italy
RES06257	Control	1	46	Clinical	Blood	Italy
RES06258	Control	2	83	Clinical	Blood	Italy
RES06259	Control	2	46	Clinical	Blood	Italy
RES06260	Control	2	84	Clinical	Blood	Italy
RES06261	Control	1	64	Clinical	Blood	Italy
RES06262	Control	2	76	Clinical	Blood	Italy
RES06263	Control	2	71	Clinical	Blood	Italy
RES06264	Control	2	75	Clinical	Blood	Italy
RES06265	Control	1	59	Clinical	Blood	Italy
RES06266	Control	2	72	Clinical	Blood	Italy
RES06267	Control	1	75	Clinical	Blood	Italy
RES06268	Control	1	75	Clinical	Blood	Italy
RES06269	Control	1	77	Clinical	Blood	Italy
RES06270	Control	2	61	Clinical	Blood	Italy
RES06271	Control	2	82	Clinical	Blood	Italy
RES06272	Control	2	61	Clinical	Blood	Italy
RES06273	Control	2	72	Clinical	Blood	Italy
RES06274	Control	2	59	Clinical	Blood	Italy
RES06275	Control	1	69	Clinical	Blood	Italy
RES06277	Control	1	75	Clinical	Blood	Italy
RES06278	Control	2	74	Clinical	Blood	Italy
RES06279	Control	2	82	Clinical	Blood	Italy
RES06280	Control	2	81	Clinical	Blood	Italy
RES06281	Control	2	81	Clinical	Blood	Italy
RES06282	Control	1	62	Clinical	Blood	Italy
RES06283	Control	2	62	Clinical	Blood	Italy
RES06284	Control	2	49	Clinical	Blood	Italy
RES06285	Control	1	51	Clinical	Blood	Italy
RES06286	Control	1	59	Clinical	Blood	Italy
RES06287	Control	1	69	Clinical	Blood	Italy
RES06288	Control	1	56	Clinical	Blood	Italy
RES06289	Control	1	56	Clinical	Blood	Italy
RES06290	Control	1	64	Clinical	Blood	Italy
RES06291	Control	1	76	Clinical	Blood	Italy
RES06292	Control	1	58	Clinical	Blood	Italy
RES06293	Control	2	70	Clinical	Blood	Italy
RES06294	Control	2	72	Clinical	Blood	Italy
RES06295	Control	2	48	Clinical	Blood	Italy
RES06296	Control	2	75	Clinical	Blood	Italy
RES06297	Control	1	75	Clinical	Blood	Italy
RES06299	Control	1	64	Clinical	Blood	Italy
RES06300	Control	2	61	Clinical	Blood	Italy
RES06301	Control	1	85	Clinical	Blood	Italy
RES06302	Control	2	72	Clinical	Blood	Italy
RES06303	Control	2	69	Clinical	Blood	Italy
RES06304	Control	1	45	Clinical	Blood	Italy
RES06305	Control	2	83	Clinical	Blood	Italy
RES06306	Control	1	71	Clinical	Blood	Italy
RES06307	Control	2	69	Clinical	Blood	Italy
RES06308	Control	2	74	Clinical	Blood	Italy
RES06309	Control	1	62	Clinical	Blood	Italy
RES06310	Control	2	66	Clinical	Blood	Italy
RES06311	Control	1	69	Clinical	Blood	Italy
RES06312	Control	2	44	Clinical	Blood	Italy
RES06313	Control	2	64	Clinical	Blood	Italy
RES06314	Control	2	70	Clinical	Blood	Italy
RES06315	Control	1	46	Clinical	Blood	Italy
RES06316	Control	1	72	Clinical	Blood	Italy
RES06317	Control	2	53	Clinical	Blood	Italy
RES06318	Control	2	40	Clinical	Blood	Italy
RES06319	Control	2	34	Clinical	Blood	Italy
RES06320	Control	2	35	Clinical	Blood	Italy
RES06321	Control	1	53	Clinical	Blood	Italy
RES06322	Control	1	74	Clinical	Blood	Italy
RES06323	Control	1	76	Clinical	Blood	Italy
RES06324	Control	2	84	Clinical	Blood	Italy
RES06325	Control	1	59	Clinical	Blood	Italy
RES06326	Control	1	47	Clinical	Blood	Italy
RES06327	Control	2	72	Clinical	Blood	Italy
RES06328	Control	1	63	Clinical	Blood	Italy
RES06329	Control	2	68	Clinical	Blood	Italy
RES06330	Control	2	57	Clinical	Blood	Italy
RES06331	Control	1	58	Clinical	Blood	Italy
RES06332	Control	1	71	Clinical	Blood	Italy
RES06333	Control	2	51	Clinical	Blood	Italy
RES06334	Control	2	71	Clinical	Blood	Italy
RES06335	Control	2	50	Clinical	Blood	Italy
RES06336	Control	2	60	Clinical	Blood	Italy
RES06337	Control	1	85	Clinical	Blood	Italy
RES06338	Control	1	68	Clinical	Blood	Italy
RES06339	Control	1	57	Clinical	Blood	Italy
RES06340	Control	1	79	Clinical	Blood	Italy
RES06341	Control	1	66	Clinical	Blood	Italy
RES06342	Control	1	49	Clinical	Blood	Italy
RES06343	Control	1	66	Clinical	Blood	Italy
RES06344	Control	1	45	Clinical	Blood	Italy
RES06345	Control	1	48	Clinical	Blood	Italy
RES06346	Control	1	68	Clinical	Blood	Italy
RES06347	Control	1	45	Clinical	Blood	Italy
RES06348	Control	1	68	Clinical	Blood	Italy
RES06349	Control	1	57	Clinical	Blood	Italy
RES06351	Control	1	51	Clinical	Blood	Italy
RES06352	Control	1	53	Clinical	Blood	Italy
RES06353	Control	1	68	Clinical	Blood	Italy
RES06354	Control	1	76	Clinical	Blood	Italy
RES06355	Control	1	61	Clinical	Blood	Italy
RES06356	Control	2	70	Clinical	Blood	Italy
RES06357	Control	2	63	Clinical	Blood	Italy
RES06358	Control	1	56	Clinical	Blood	Italy
RES06359	Control	1	56	Clinical	Blood	Italy
RES06360	Control	1	51	Clinical	Blood	Italy
RES06361	Control	1	69	Clinical	Blood	Italy
RES06362	Control	1	78	Clinical	Blood	Italy
RES06363	Control	1	49	Clinical	Blood	Italy
RES06364	Control	1	74	Clinical	Blood	Italy
RES06365	Control	1	76	Clinical	Blood	Italy
RES06366	Control	1	51	Clinical	Blood	Italy
RES06367	Control	1	88	Clinical	Blood	Italy
RES06368	Control	1	58	Clinical	Blood	Italy
RES06369	Control	1	67	Clinical	Blood	Italy
RES06370	Control	1	51	Clinical	Blood	Italy
RES06371	Control	1	52	Clinical	Blood	Italy
RES06372	Control	1	61	Clinical	Blood	Italy
RES06374	Control	2	24	Clinical	Blood	Italy
RES06375	Control	2	54	Clinical	Blood	Italy
RES06376	Control	1	62	Clinical	Blood	Italy
RES06377	Control	1	57	Clinical	Blood	Italy
RES06378	Control	1	56	Clinical	Blood	Italy
RES06379	Control	1	71	Clinical	Blood	Italy
RES06380	Control	1	59	Clinical	Blood	Italy
RES06381	Control	2	59	Clinical	Blood	Italy
RES06382	Control	2	68	Clinical	Blood	Italy
RES06383	Control	2	57	Clinical	Blood	Italy
RES06384	Control	1	58	Clinical	Blood	Italy
RES06385	Control	2	61	Clinical	Blood	Italy
RES06386	Control	1	70	Clinical	Blood	Italy
RES06387	Control	2	72	Clinical	Blood	Italy
RES06388	Control	1	68	Clinical	Blood	Italy
RES06389	Control	1	49	Clinical	Blood	Italy
RES06390	Control	2	62	Clinical	Blood	Italy
RES06391	Control	2	53	Clinical	Blood	Italy
RES06392	Control	2	63	Clinical	Blood	Italy
RES06393	Control	2	53	Clinical	Blood	Italy
RES06394	Control	1	74	Clinical	Blood	Italy
RES06395	Control	2	51	Clinical	Blood	Italy
RES06396	Control	1	51	Clinical	Blood	Italy
RES06397	Control	1	56	Clinical	Blood	Italy
RES06398	Control	2	63	Clinical	Blood	Italy
RES06399	Control	1	69	Clinical	Blood	Italy
RES06400	Control	1	63	Clinical	Blood	Italy
RES06401	Control	1	64	Clinical	Blood	Italy
RES06402	Control	1	64	Clinical	Blood	Italy
RES06403	Control	2	58	Clinical	Blood	Italy
RES06404	Control	2	51	Clinical	Blood	Italy
RES06405	Control	1	82	Clinical	Blood	Italy
RES06406	Control	1	75	Clinical	Blood	Italy
RES06407	Control	2	63	Clinical	Blood	Italy
RES06408	Control	2	60	Clinical	Blood	Italy
RES06409	Control	1	63	Clinical	Blood	Italy
RES06410	Control	1	67	Clinical	Blood	Italy
RES06411	Control	1	57	Clinical	Blood	Italy
RES06412	Control	2	67	Clinical	Blood	Italy
RES06413	Control	1	64	Clinical	Blood	Italy
RES06414	Control	1	75	Clinical	Blood	Italy
RES06415	Control	1	67	Clinical	Blood	Italy
RES06416	Control	1	59	Clinical	Blood	Italy
RES06417	Control	2	64	Clinical	Blood	Italy
RES06418	Control	2	78	Clinical	Blood	Italy
RES06419	Control	2	59	Clinical	Blood	Italy
RES06420	Control	2	66	Clinical	Blood	Italy
RES06421	Control	2	65	Clinical	Blood	Italy
RES06422	Control	2	47	Clinical	Blood	Italy
RES06423	Control	1	71	Clinical	Blood	Italy
RES06424	Control	2	73	Clinical	Blood	Italy
RES06425	Control	2	50	Clinical	Blood	Italy
RES06426	Control	2	69	Clinical	Blood	Italy
RES06427	Control	1	57	Clinical	Blood	Italy
RES06428	Control	2	57	Clinical	Blood	Italy
RES06429	Control	2	56	Clinical	Blood	Italy
RES06430	Control	2	57	Clinical	Blood	Italy
RES06431	Control	2	69	Clinical	Blood	Italy
RES06432	Control	2	71	Clinical	Blood	Italy
RES06433	Control	2	72	Clinical	Blood	Italy
RES06434	Control	2	64	Clinical	Blood	Italy
RES06435	Control	1	62	Clinical	Blood	Italy
RES06436	Control	2	58	Clinical	Blood	Italy
RES06437	Control	2	68	Clinical	Blood	Italy
RES06438	Control	1	60	Clinical	Blood	Italy
RES06439	Control	1	74	Clinical	Blood	Italy
RES06440	Control	2	78	Clinical	Blood	Italy
RES06441	Control	2	77	Clinical	Blood	Italy
RES06442	Control	2	58	Clinical	Blood	Italy
RES06443	Control	1	72	Clinical	Blood	Italy
RES06445	Control	2	59	Clinical	Blood	Italy
RES06446	Control	1	76	Clinical	Blood	Italy
RES06447	Control	2	84	Clinical	Blood	Italy
RES06449	Control	2	64	Clinical	Blood	Italy
RES06450	Control	2	56	Clinical	Blood	Italy
RES06451	Control	1	72	Clinical	Blood	Italy
RES06452	Control	2	53	Clinical	Blood	Italy
RES06453	Control	1	68	Clinical	Blood	Italy
RES06454	Control	2	54	Clinical	Blood	Italy
RES06455	Control	2	82	Clinical	Blood	Italy
RES06457	Control	2	56	Clinical	Blood	Italy
RES06458	Control	2	67	Clinical	Blood	Italy
RES06459	Control	2	66	Clinical	Blood	Italy
RES06460	Control	1	54	Clinical	Blood	Italy
RES06462	Control	1	57	Clinical	Blood	Italy
RES06463	Control	2	55	Clinical	Blood	Italy
RES06464	Control	1	53	Clinical	Blood	Italy
RES06465	Control	1	68	Clinical	Blood	Italy
RES06466	Control	1	73	Clinical	Blood	Italy
RES06467	Control	2	65	Clinical	Blood	Italy
RES06469	Control	2	53	Clinical	Blood	Italy
RES06470	Control	2	54	Clinical	Blood	Italy
RES06471	Control	2	60	Clinical	Blood	Italy
RES06472	Control	2	61	Clinical	Blood	Italy
RES06473	Control	2	61	Clinical	Blood	Italy
RES06474	Control	2	55	Clinical	Blood	Italy
RES06475	Control	2	59	Clinical	Blood	Italy
RES06476	Control	1	60	Clinical	Blood	Italy
RES06477	Control	1	68	Clinical	Blood	Italy
RES06479	Control	2	79	Clinical	Blood	Italy
RES06481	Control	2	56	Clinical	Blood	Italy
RES06482	Control	1	78	Clinical	Blood	Italy
RES06483	Control	2	69	Clinical	Blood	Italy
RES06484	Control	2	68	Clinical	Blood	Italy
RES06485	Control	2	70	Clinical	Blood	Italy
RES06486	Control	2	66	Clinical	Blood	Italy
RES06487	Control	2	63	Clinical	Blood	Italy
RES06488	Control	1	69	Clinical	Blood	Italy
RES06489	Control	2	52	Clinical	Blood	Italy
RES06490	Control	2	52	Clinical	Blood	Italy
RES06491	Control	2	59	Clinical	Blood	Italy
RES06493	Control	1	71	Clinical	Blood	Italy
RES06494	Control	1	67	Clinical	Blood	Italy
RES06495	Control	2	78	Clinical	Blood	Italy
RES06496	Control	2	51	Clinical	Blood	Italy
RES06497	Control	2	70	Clinical	Blood	Italy
RES06498	Control	2	52	Clinical	Blood	Italy
RES06499	Control	2	48	Clinical	Blood	Italy
RES06500	Control	1	66	Clinical	Blood	Italy
RES06501	Control	1	76	Clinical	Blood	Italy
RES06502	Control	1	65	Clinical	Blood	Italy
RES06503	Control	2	72	Clinical	Blood	Italy
RES06505	Control	2	65	Clinical	Blood	Italy
RES06506	Control	1	51	Clinical	Blood	Italy
RES06507	Control	2	62	Clinical	Blood	Italy
RES06508	Control	2	70	Clinical	Blood	Italy
RES06509	Control	2	61	Clinical	Blood	Italy
RES06510	Control	2	59	Clinical	Blood	Italy
RES06511	Control	2	54	Clinical	Blood	Italy
RES06512	Control	1	55	Clinical	Blood	Italy
RES06513	Control	2	72	Clinical	Blood	Italy
RES06514	Control	2	60	Clinical	Blood	Italy
RES06515	Control	2	46	Clinical	Blood	Italy
RES06517	Control	1	74	Clinical	Blood	Italy
RES06518	Control	1	64	Clinical	Blood	Italy
RES06519	Control	1	65	Clinical	Blood	Italy
RES06520	Control	2	58	Clinical	Blood	Italy
RES06521	Control	1	72	Clinical	Blood	Italy
RES06522	Control	1	77	Clinical	Blood	Italy
RES06523	Control	2	78	Clinical	Blood	Italy
RES06524	Control	1	67	Clinical	Blood	Italy
RES06525	Control	1	62	Clinical	Blood	Italy
RES06526	Control	1	70	Clinical	Blood	Italy
RES06527	Control	2	57	Clinical	Blood	Italy
RES06529	Control	2	79	Clinical	Blood	Italy
RES06530	Control	1	63	Clinical	Blood	Italy
RES06531	Control	1	82	Clinical	Blood	Italy
RES06532	Control	1	66	Clinical	Blood	Italy
RES06533	Control	1	39	Clinical	Blood	Italy
RES06534	Control	2	71	Clinical	Blood	Italy
RES06535	Control	2	60	Clinical	Blood	Italy
RES06536	Control	1	65	Clinical	Blood	Italy
RES06537	Control	1	62	Clinical	Blood	Italy
RES06538	Control	2	64	Clinical	Blood	Italy
RES06539	Control	1	57	Clinical	Blood	Italy
RES06540	Control	2	87	Clinical	Blood	Italy
RES06541	Control	1	61	Clinical	Blood	Italy
RES06542	Control	1	42	Clinical	Blood	Italy
RES06543	Control	2	54	Clinical	Blood	Italy
RES06544	Control	2	69	Clinical	Blood	Italy
RES06545	Control	2	60	Clinical	Blood	Italy
RES06546	Control	2	63	Clinical	Blood	Italy
RES06547	Control	2	49	Clinical	Blood	Italy
RES06548	Control	1	74	Clinical	Blood	Italy
RES06549	Control	2	73	Clinical	Blood	Italy
RES06550	Control	1	66	Clinical	Blood	Italy
RES06551	Control	2	68	Clinical	Blood	Italy
RES06552	Control	1	61	Clinical	Blood	Italy
RES06553	Control	2	60	Clinical	Blood	Italy
RES06554	Control	1	79	Clinical	Blood	Italy
RES06555	Control	2	66	Clinical	Blood	Italy
RES06556	Control	1	56	Clinical	Blood	Italy
RES06557	Control	2	63	Clinical	Blood	Italy
RES06558	Control	2	69	Clinical	Blood	Italy
RES06559	Control	2	47	Clinical	Blood	Italy
RES06560	Control	2	45	Clinical	Blood	Italy
RES06561	Control	1	75	Clinical	Blood	Italy
RES06562	Control	2	88	Clinical	Blood	Italy
RES06563	Control	1	48	Clinical	Blood	Italy
RES06564	Control	2	67	Clinical	Blood	Italy
RES06565	Control	2	66	Clinical	Blood	Italy
RES06566	Control	2	54	Clinical	Blood	Italy
RES06567	Control	1	75	Clinical	Blood	Italy
RES06568	Control	1	53	Clinical	Blood	Italy
RES06569	Control	2	67	Clinical	Blood	Italy
RES06570	Control	1	65	Clinical	Blood	Italy
RES06571	Control	2	64	Clinical	Blood	Italy
RES06572	Control	1	41	Clinical	Blood	Italy
RES06573	Control	2	63	Clinical	Blood	Italy
RES06574	Control	1	71	Clinical	Blood	Italy
RES06575	Control	2	72	Clinical	Blood	Italy
RES06576	Control	1	65	Clinical	Blood	Italy
RES06577	Control	1	34	Clinical	Blood	Italy
RES06578	Control	2	62	Clinical	Blood	Italy
RES06579	Control	2	76	Clinical	Blood	Italy
RES06580	Control	2	79	Clinical	Blood	Italy
RES06581	Control	1	66	Clinical	Blood	Italy
RES06582	Control	1	63	Clinical	Blood	Italy
RES06583	Control	1	59	Clinical	Blood	Italy
RES06584	Control	2	77	Clinical	Blood	Italy
RES06585	Control	2	60	Clinical	Blood	Italy
RES06586	Control	2	73	Clinical	Blood	Italy
RES06587	Control	2	79	Clinical	Blood	Italy
RES06588	Control	1	77	Clinical	Blood	Italy
RES06589	Control	2	76	Clinical	Blood	Italy
RES06590	Control	2	60	Clinical	Blood	Italy
RES06591	Control	2	50	Clinical	Blood	Italy
RES06592	Control	1	53	Clinical	Blood	Italy
RES06593	Control	2	86	Clinical	Blood	Italy
RES06594	Control	2	76	Clinical	Blood	Italy
RES06595	Control	1	56	Clinical	Blood	Italy
RES06596	Control	1	87	Clinical	Blood	Italy
RES06597	Control	2	75	Clinical	Blood	Italy
RES06598	Control	2	65	Clinical	Blood	Italy
RES06599	Control	2	78	Clinical	Blood	Italy
RES06600	Control	2	67	Clinical	Blood	Italy
RES06601	Control	1	73	Clinical	Blood	Italy
RES06602	Control	2	70	Clinical	Blood	Italy
RES06603	Control	2	57	Clinical	Blood	Italy
RES06604	Control	2	59	Clinical	Blood	Italy
RES06605	Control	1	80	Clinical	Blood	Italy
RES06606	Control	1	70	Clinical	Blood	Italy
RES06607	Control	2	57	Clinical	Blood	Italy
RES06609	Control	2	76	Clinical	Blood	Italy
RES06610	Control	2	49	Clinical	Blood	Italy
RES06611	Control	2	71	Clinical	Blood	Italy
RES06612	Control	2	55	Clinical	Blood	Italy
RES06613	Control	1	56	Clinical	Blood	Italy
RES06614	Control	1	61	Clinical	Blood	Italy
RES06615	Control	1	68	Clinical	Blood	Italy
RES06616	Control	2	53	Clinical	Blood	Italy
RES06617	Control	2	54	Clinical	Blood	Italy
RES06618	Control	2	55	Clinical	Blood	Italy
RES06619	Control	1	89	Clinical	Blood	Italy
RES06620	Control	1	58	Clinical	Blood	Italy
RES06621	Control	2	64	Clinical	Blood	Italy
RES06622	Control	2	41	Clinical	Blood	Italy
RES06623	Control	1	65	Clinical	Blood	Italy
RES06624	Control	1	70	Clinical	Blood	Italy
RES06625	Control	2	66	Clinical	Blood	Italy
RES06626	Control	2	56	Clinical	Blood	Italy
RES06627	Control	2	48	Clinical	Blood	Italy
RES06628	Control	2	71	Clinical	Blood	Italy
RES06629	Control	1	57	Clinical	Blood	Italy
RES06630	Control	2	63	Clinical	Blood	Italy
RES06631	Control	1	51	Clinical	Blood	Italy
RES06632	Control	2	75	Clinical	Blood	Italy
RES06633	Control	2	58	Clinical	Blood	Italy
RES06634	Control	2	57	Clinical	Blood	Italy
RES06635	Control	1	54	Clinical	Blood	Italy
RES06636	Control	2	68	Clinical	Blood	Italy
RES06637	Control	2	58	Clinical	Blood	Italy
RES06638	Control	2	73	Clinical	Blood	Italy
RES06639	Control	2	56	Clinical	Blood	Italy
RES06640	Control	1	70	Clinical	Blood	Italy
RES06641	Control	2	67	Clinical	Blood	Italy
RES06642	Control	2	68	Clinical	Blood	Italy
RES06643	Control	1	35	Clinical	Blood	Italy
RES06644	Control	2	78	Clinical	Blood	Italy
RES06645	Control	1	75	Clinical	Blood	Italy
RES06646	Control	1	63	Clinical	Blood	Italy
RES06647	Control	1	54	Clinical	Blood	Italy
RES06648	Control	2	45	Clinical	Blood	Italy
RES06649	Control	2	62	Clinical	Blood	Italy
RES06650	Control	2	89	Clinical	Blood	Italy
RES06651	Control	2	74	Clinical	Blood	Italy
RES06652	Control	2	58	Clinical	Blood	Italy
RES06653	Control	2	73	Clinical	Blood	Italy
RES06654	Control	2	60	Clinical	Blood	Italy
RES06655	Control	1	72	Clinical	Blood	Italy
RES06656	Control	2	68	Clinical	Blood	Italy
RES06657	Control	2	79	Clinical	Blood	Italy
RES06658	Control	1	73	Clinical	Blood	Italy
RES06659	Control	2	75	Clinical	Blood	Italy
RES06660	Control	2	57	Clinical	Blood	Italy
RES06661	Control	1	37	Clinical	Blood	Italy
RES06662	Control	2	76	Clinical	Blood	Italy
RES06663	Control	1	69	Clinical	Blood	Italy
RES06664	Control	2	71	Clinical	Blood	Italy
RES06665	Control	1	49	Clinical	Blood	Italy
RES06666	Control	2	71	Clinical	Blood	Italy
RES06667	Control	1	50	Clinical	Blood	Italy
RES06668	Control	2	51	Clinical	Blood	Italy
RES06669	Control	1	71	Clinical	Blood	Italy
RES06670	Control	2	72	Clinical	Blood	Italy
RES06672	Control	1	59	Clinical	Blood	Italy
RES06673	Control	1	49	Clinical	Blood	Italy
RES06674	Control	2	58	Clinical	Blood	Italy
RES06675	Control	2	81	Clinical	Blood	Italy
RES06676	Control	2	72	Clinical	Blood	Italy
RES06677	Control	1	57	Clinical	Blood	Italy
RES06678	Control	2	61	Clinical	Blood	Italy
RES06679	Control	1	71	Clinical	Blood	Italy
RES06680	Control	1	78	Clinical	Blood	Italy
RES06681	Control	2	56	Clinical	Blood	Italy
RES06682	Control	2	65	Clinical	Blood	Italy
RES06683	Control	1	63	Clinical	Blood	Italy
RES06684	Control	1	67	Clinical	Blood	Italy
RES06685	Control	1	70	Clinical	Blood	Italy
RES06686	Control	2	39	Clinical	Blood	Italy
RES06687	Control	1	70	Clinical	Blood	Italy
RES06688	Control	1	74	Clinical	Blood	Italy
RES06690	Control	1	81	Clinical	Blood	Italy
RES06691	Control	1	83	Clinical	Blood	Italy
RES06692	Control	1	46	Clinical	Blood	Italy
RES06693	Control	2	82	Clinical	Blood	Italy
RES06694	Control	2	68	Clinical	Blood	Italy
RES06695	Control	1	75	Clinical	Blood	Italy
RES06697	Control	2	58	Clinical	Blood	Italy
RES06698	Control	1	68	Clinical	Blood	Italy
RES06699	Control	1	79	Clinical	Blood	Italy
RES06700	Control	2	56	Clinical	Blood	Italy
RES06701	Control	2	45	Clinical	Blood	Italy
RES06702	Control	2	69	Clinical	Blood	Italy
RES06703	Control	2	54	Clinical	Blood	Italy
RES06704	Control	1	70	Clinical	Blood	Italy
RES06705	Control	2	46	Clinical	Blood	Italy
RES06706	Control	2	72	Clinical	Blood	Italy
RES06707	Control	2	68	Clinical	Blood	Italy
RES06708	Control	1	69	Clinical	Blood	Italy
RES06709	Control	1	70	Clinical	Blood	Italy
RES06710	Control	2	53	Clinical	Blood	Italy
RES06711	Control	2	47	Clinical	Blood	Italy
RES06712	Control	2	54	Clinical	Blood	Italy
RES06713	Control	2	54	Clinical	Blood	Italy
RES06714	Control	2	73	Clinical	Blood	Italy
RES06715	Control	2	78	Clinical	Blood	Italy
RES06716	Control	1	68	Clinical	Blood	Italy
RES06717	Control	2	54	Clinical	Blood	Italy
RES06718	Control	2	57	Clinical	Blood	Italy
RES06719	Control	2	61	Clinical	Blood	Italy
RES06720	Control	1	61	Clinical	Blood	Italy
RES06721	Control	1	81	Pathological	Cerebellum	USA
RES06722	Control	1	55	Clinical	Blood	USA
RES06723	Control	1	94	Pathological	Cerebellum	USA
RES06724	Control	1	88	Pathological	Cerebellum	USA
RES06725	Control	1	66	Pathological	Cerebellum	USA
RES06726	Control	1	86	Pathological	Cerebellum	USA
RES06730	Control	1	81	Pathological	Cerebellum	USA
RES06731	Control	2	53	Clinical	Blood	USA
RES06732	Control	1	89	Pathological	Cerebellum	USA
RES06733	Control	1	93	Pathological	Cerebellum	USA
RES06734	Control	1	53	Clinical	Blood	USA
RES06735	Control	1	87	Pathological	Cerebellum	USA
RES06736	Control	2	56	Clinical	Blood	USA
RES06737	Control	2	50	Clinical	Blood	USA
RES06739	Control	1	79	Clinical	Blood	USA
RES06740	Control	1	82	Pathological	Cerebellum	USA
RES06741	Control	2	76	Clinical	Blood	USA
RES06742	Control	2	66	Clinical	Blood	USA
RES06743	Control	1	72	Pathological	Cerebellum	USA
RES06744	Control	1	85	Pathological	Cerebellum	USA
RES06745	Control	2	54	Pathological	Cerebellum	USA
RES06746	Control	1	89	Pathological	Cerebellum	USA
RES06749	Control	2	66	Clinical	Blood	USA
RES06750	Control	1	72	Pathological	Cerebellum	USA
RES06751	Control	1	88	Pathological	Cerebellum	USA
RES06752	Control	2	98	Pathological	Cerebellum	USA
RES06753	Control	1	86	Pathological	Cerebellum	USA
RES06754	Control	2	51	Pathological	Cerebellum	USA
RES06755	Control	1	94	Pathological	Cerebellum	USA
RES06757	Control	1	81	Pathological	Cerebellum	USA
RES06758	Control	1	86	Pathological	Cerebellum	USA
RES06759	Control	2	97	Pathological	Cerebellum	USA
RES06760	Control	2	73	Pathological	Cerebellum	USA
RES06761	Control	2	88	Pathological	Cerebellum	USA
RES06762	Control	2	91	Pathological	Cerebellum	USA
RES06763	Control	1	74	Pathological	Cerebellum	USA
RES06764	Control	2	98	Clinical	Blood	USA
RES06766	Control	1	64	Pathological	Cerebellum	USA
RES06767	Control	1	82	Pathological	Cerebellum	USA
RES06769	Control	2	70	Clinical	Blood	USA
RES06770	Control	2	61	Clinical	Blood	USA
RES06771	Control	2	50	Clinical	Blood	USA
RES06772	Control	1	81	Pathological	Cerebellum	USA
RES06773	Control	2	85	Pathological	Cerebellum	USA
RES06775	Control	1	84	Pathological	Cerebellum	USA
RES06776	Control	1	79	Pathological	Cerebellum	USA
RES06777	Control	2	86	Clinical	Blood	USA
RES06779	Control	2	90	Pathological	Cerebellum	USA
RES06780	Control	2	81	Pathological	Cerebellum	USA
RES06781	Control	1	95	Pathological	Cerebellum	USA
RES06782	Control	2	52	Clinical	Blood	USA
RES06785	Control	1	50	Clinical	Blood	USA
RES06786	Control	1	57	Pathological	Cerebellum	USA
RES06787	Control	1	83	Pathological	Cerebellum	USA
RES06788	Control	1	61	Clinical	Blood	USA
RES06790	Control	2	63	Clinical	Blood	USA
RES06791	Control	2	51	Pathological	Cerebellum	USA
RES06793	Control	2	68	Pathological	Cerebellum	USA
RES06794	Control	1	89	Pathological	Cerebellum	USA
RES06795	Control	1	68	Clinical	Blood	USA
RES06796	Control	1	82	Pathological	Cerebellum	USA
RES06797	Control	1	96	Pathological	Cerebellum	USA
RES06798	Control	1	71	Pathological	Cerebellum	USA
RES06799	Control	1	83	Pathological	Cerebellum	USA
RES06800	Control	2	94	Pathological	Cerebellum	USA
RES06804	Control	2	58	Clinical	Blood	USA
RES06805	Control	2	56	Clinical	Blood	USA
RES06806	Control	2	61	Clinical	Blood	USA
RES06807	Control	2	95	Pathological	Cerebellum	USA
RES06808	Control	1	70	Pathological	Cerebellum	USA
RES06809	Control	1	74	Pathological	Cerebellum	USA
RES06810	Control	2	54	Clinical	Blood	USA
RES06813	Control	2	51	Clinical	Blood	USA
RES06814	Control	1	72	Clinical	Blood	USA
RES06815	Control	2	67	Pathological	Cerebellum	USA
RES06816	Control	1	74	Clinical	Blood	USA
RES06817	Control	1	83	Pathological	Cerebellum	USA
RES06818	Control	2	70	Pathological	Cerebellum	USA
RES06819	Control	2	65	Pathological	Cerebellum	USA
RES06821	Control	1	84	Clinical	Blood	Italy
RES06822	Control	2	58	Clinical	Blood	USA
RES06823	Control	1	65	Clinical	Blood	USA
RES06824	Control	1	92	Pathological	Cerebellum	USA
RES06825	Control	2	64	Clinical	Blood	USA
RES06826	Control	1	71	Pathological	Cerebellum	USA
RES06827	Control	2	51	Clinical	Blood	USA
RES06828	Control	1	72	Clinical	Blood	USA
RES06831	Control	1	88	Pathological	Cerebellum	USA
RES06832	Control	1	96	Pathological	Cerebellum	USA
RES06834	Control	2	71	Clinical	Blood	USA
RES06835	Control	2	64	Clinical	Blood	USA
RES06836	Control	1	56	Pathological	Cerebellum	USA
RES06837	Control	2	63	Pathological	Cerebellum	USA
RES06839	Control	1	82	Clinical	Blood	USA
RES06840	Control	1	82	Clinical	Blood	Italy
RES06841	Control	2	65	Clinical	Blood	USA
RES06842	Control	1	82	Pathological	Cerebellum	USA
RES06844	Control	1	90	Pathological	Cerebellum	USA
RES06845	Control	2	69	Clinical	Blood	USA
RES06846	Control	1	53	Clinical	Blood	USA
RES06847	Control	2	83	Clinical	Blood	Italy
RES06849	Control	2	62	Pathological	Cerebellum	USA
RES06850	Control	1	73	Pathological	Cerebellum	USA
RES06851	Control	1	77	Clinical	Blood	USA
RES06852	Control	1	95	Pathological	Cerebellum	USA
RES06853	Control	1	72	Pathological	Cerebellum	USA
RES06854	Control	2	65	Pathological	Cerebellum	USA
RES06855	Control	1	83	Pathological	Cerebellum	USA
RES06856	Control	2	93	Clinical	Blood	Italy
RES06857	Control	1	91	Clinical	Blood	Italy
RES06858	Control	2	81	Pathological	Cerebellum	USA
RES06859	Control	1	62	Clinical	Blood	USA
RES06860	Control	2	93	Pathological	Cerebellum	USA
RES06861	Control	2	66	Pathological	Cerebellum	USA
RES06862	Control	2	84	Pathological	Cerebellum	USA
RES06863	Control	2	50	Clinical	Blood	USA
RES06864	Control	1	70	Clinical	Blood	USA
RES06866	Control	1	72	Clinical	Blood	USA
RES06867	Control	2	54	Clinical	Blood	USA
RES06868	Control	1	63	Clinical	Blood	USA
RES06869	Control	1	60	Clinical	Blood	USA
RES06870	Control	2	52	Clinical	Blood	USA
RES06872	Control	2	60	Clinical	Blood	USA
RES06875	Control	2	62	Clinical	Blood	USA
RES06876	Control	2	56	Clinical	Blood	USA
RES06877	Control	1	82	Pathological	Cerebellum	USA
RES06878	Control	1	88	Pathological	Cerebellum	USA
RES06879	Control	1	82	Pathological	Cerebellum	USA
RES06880	Control	1	63	Pathological	Cerebellum	USA
RES06881	Control	1	89	Pathological	Cerebellum	USA
RES06882	Control	2	53	Clinical	Blood	USA
RES06883	Control	1	84	Clinical	Blood	USA
RES06884	Control	1	69	Clinical	Blood	USA
RES06885	Control	1	72	Pathological	Cerebellum	USA
RES06886	Control	1	65	Clinical	Blood	USA
RES06887	Control	1	81	Pathological	Cerebellum	USA
RES06888	Control	1	86	Clinical	Blood	USA
RES06889	Control	1	86	Pathological	Cerebellum	USA
RES06890	Control	1	73	Clinical	Blood	USA
RES06891	Control	2	95	Clinical	Blood	USA
RES06892	Control	2	71	Pathological	Cerebellum	USA
RES06894	Control	1	71	Clinical	Blood	USA
RES06895	Control	1	56	Clinical	Blood	USA
RES06896	Control	2	63	Clinical	Blood	USA
RES06897	Control	2	93	Pathological	Cerebellum	USA
RES06898	Control	2	60	Clinical	Blood	USA
RES06899	Control	1	71	Clinical	Blood	USA
RES06900	Control	1	76	Pathological	Cerebellum	USA
RES06901	Control	2	99	Pathological	Cerebellum	USA
RES06902	Control	2	94	Pathological	Cerebellum	USA
RES06903	Control	1	95	Pathological	Cerebellum	USA
RES06904	Control	1	66	Clinical	Blood	Italy
RES06905	Control	1	64	Clinical	Blood	USA
RES06906	Control	2	88	Pathological	Cerebellum	USA
RES06907	Control	2	85	Pathological	Cerebellum	USA
RES06908	Control	1	53	Clinical	Blood	USA
RES06909	Control	1	57	Clinical	Blood	USA
RES06910	Control	1	74	Clinical	Blood	USA
RES06911	Control	1	62	Clinical	Blood	USA
RES06912	Control	2	56	Clinical	Blood	USA
RES06913	Control	2	52	Clinical	Blood	USA
RES06914	Control	2	95	Pathological	Cerebellum	USA
RES06915	Control	1	82	Pathological	Cerebellum	USA
RES06916	Control	2	70	Clinical	Blood	USA
RES06917	Control	1	93	Pathological	Cerebellum	USA
RES06918	Control	2	86	Clinical	Blood	USA
RES06919	Control	1	59	Clinical	Blood	USA
RES06920	Control	2	61	Clinical	Blood	USA
RES06921	Control	2	87	Pathological	Cerebellum	USA
RES06922	Control	1	62	Clinical	Blood	USA
RES06923	Control	2	67	Clinical	Blood	USA
RES06924	Control	1	57	Clinical	Blood	USA
RES06925	Control	2	59	Clinical	Blood	USA
RES06926	Control	2	70	Clinical	Blood	USA
RES06927	Control	2	65	Clinical	Blood	USA
RES06928	Control	2	63	Clinical	Blood	USA
RES06929	Control	1	77	Pathological	Cerebellum	USA
RES06930	Control	1	64	Clinical	Blood	USA
RES06931	Control	1	88	Clinical	Blood	USA
RES06932	Control	1	85	Pathological	Cerebellum	USA
RES06933	Control	1	57	Clinical	Blood	USA
RES06934	Control	1	93	Pathological	Cerebellum	USA
RES06935	Control	2	69	Clinical	Blood	USA
RES06936	Control	1	99	Pathological	Cerebellum	USA
RES06937	Control	2	60	Clinical	Blood	USA
RES06938	Control	2	59	Clinical	Blood	USA
RES06939	Control	2	59	Clinical	Blood	USA
RES06941	Control	1	90	Pathological	Cerebellum	USA
RES06942	Control	1	73	Clinical	Blood	USA
RES06943	Control	1	86	Pathological	Cerebellum	USA
RES06944	Control	1	65	Clinical	Blood	USA
RES06945	Control	1	94	Pathological	Cerebellum	USA
RES06946	Control	1	53	Clinical	Blood	USA
RES06947	Control	2	67	Clinical	Blood	USA
RES06948	Control	1	57	Clinical	Blood	USA
RES06949	Control	1	62	Clinical	Blood	USA
RES06950	Control	2	60	Clinical	Blood	USA
RES06951	Control	2	52	Clinical	Blood	USA
RES06952	Control	2	62	Clinical	Blood	USA
RES06953	Control	1	93	Pathological	Cerebellum	USA
RES06954	Control	2	79	Clinical	Blood	USA
RES06955	Control	1	65	Clinical	Blood	USA
RES06956	Control	1	71	Clinical	Blood	USA
RES06957	Control	1	79	Pathological	Cerebellum	USA
RES06958	Control	1	51	Clinical	Blood	USA
RES06959	Control	1	52	Clinical	Blood	USA
RES06960	Control	1	84	Clinical	Blood	USA
RES06962	Control	2	50	Clinical	Blood	USA
RES06963	Control	1	87	Clinical	Blood	USA
RES06964	Control	2	94	Clinical	Blood	USA
RES06965	Control	2	70	Clinical	Blood	USA
RES06966	Control	2	102	Pathological	Cerebellum	USA
RES06967	Control	2	61	Clinical	Blood	USA
RES06971	Control	1	77	Clinical	Blood	USA
RES06972	Control	1	52	Clinical	Blood	USA
RES06973	Control	2	80	Clinical	Blood	USA
RES06974	Control	2	72	Clinical	Blood	USA
RES06975	Control	1	93	Pathological	Cerebellum	USA
RES06976	Control	2	80	Clinical	Blood	USA
RES06977	Control	1	92	Clinical	Blood	USA
RES06978	Control	1	64	Clinical	Blood	USA
RES06979	Control	1	75	Clinical	Blood	USA
RES06980	Control	2	77	Clinical	Blood	USA
RES06981	Control	2	76	Clinical	Blood	USA
RES06982	Control	1	79	Pathological	Cerebellum	USA
RES06983	Control	2	64	Clinical	Blood	USA
RES06984	Control	1	69	Clinical	Blood	USA
RES06985	Control	1	85	Pathological	Cerebellum	USA
RES06987	Control	1	70	Clinical	Blood	USA
RES06988	Control	2	54	Clinical	Blood	USA
RES06989	Control	1	73	Clinical	Blood	USA
RES06990	Control	2	80	Pathological	Cerebellum	USA
RES06991	Control	1	67	Clinical	Blood	USA
RES06992	Control	1	78	Clinical	Blood	USA
RES06993	Control	2	69	Pathological	Cerebellum	USA
RES06994	Control	1	94	Pathological	Cerebellum	USA
RES06995	Control	2	80	Clinical	Blood	USA
RES06996	Control	2	63	Clinical	Blood	USA
RES06997	Control	2	58	Clinical	Blood	USA
RES06998	Control	1	62	Clinical	Blood	USA
RES06999	Control	1	88	Pathological	Cerebellum	USA
RES07000	Control	2	73	Clinical	Blood	USA
RES07001	Control	1	88	Pathological	Cerebellum	USA
RES07003	Control	1	87	Clinical	Blood	USA
RES07004	Control	1	70	Pathological	Cerebellum	USA
RES07006	Control	2	66	Clinical	Blood	USA
RES07007	Control	2	57	Clinical	Blood	USA
RES07008	Control	2	82	Clinical	Blood	USA
RES07010	Control	2	84	Clinical	Blood	USA
RES07012	Control	2	55	Clinical	Blood	USA
RES07014	Control	1	90	Clinical	Blood	USA
RES07015	Control	2	58	Clinical	Blood	USA
RES07016	Control	1	69	Clinical	Blood	USA
RES07017	Control	2	78	Clinical	Blood	USA
RES07018	Control	2	89	Pathological	Cerebellum	USA
RES07019	Control	1	82	Clinical	Blood	USA
RES07020	Control	1	84	Clinical	Blood	USA
RES07021	Control	2	88	Clinical	Blood	USA
RES07023	Control	2	85	Clinical	Blood	USA
RES07024	Control	2	66	Clinical	Blood	USA
RES07026	Control	1	71	Clinical	Blood	USA
RES07027	Control	2	96	Pathological	Cerebellum	USA
RES07028	Control	1	71	Clinical	Blood	USA
RES07029	Control	2	63	Clinical	Blood	USA
RES07030	Control	2	62	Clinical	Blood	USA
RES07032	Control	1	66	Pathological	Cerebellum	USA
RES07033	Control	1	59	Clinical	Blood	USA
RES07034	Control	1	74	Clinical	Blood	USA
RES07036	Control	2	94	Pathological	Cerebellum	USA
RES07037	Control	1	66	Pathological	Cerebellum	USA
RES07038	Control	1	63	Clinical	Blood	USA
RES07040	Control	1	51	Clinical	Blood	USA
RES07041	Control	2	53	Clinical	Blood	USA
RES07043	Control	2	72	Clinical	Blood	USA
RES07044	Control	2	79	Pathological	Cerebellum	USA
RES07045	Control	1	90	Pathological	Cerebellum	USA
RES07046	Control	2	76	Clinical	Blood	USA
RES07047	Control	2	91	Pathological	Cerebellum	USA
RES07048	Control	1	80	Clinical	Blood	USA
RES07049	Control	1	65	Clinical	Blood	USA
RES07050	Control	2	70	Clinical	Blood	USA
RES07051	Control	2	68	Pathological	Cerebellum	USA
RES07052	Control	1	79	Clinical	Blood	USA
RES07053	Control	1	70	Clinical	Blood	USA
RES07054	Control	2	86	Clinical	Blood	USA
RES07055	Control	2	76	Clinical	Blood	USA
RES07056	Control	1	67	Clinical	Blood	USA
RES07057	Control	2	83	Clinical	Blood	USA
RES07058	Control	1	72	Clinical	Blood	USA
RES07059	Control	1	83	Clinical	Blood	USA
RES07060	Control	2	69	Clinical	Blood	USA
RES07061	Control	2	75	Clinical	Blood	USA
RES07062	Control	2	71	Clinical	Blood	USA
RES07063	Control	2	79	Clinical	Blood	USA
RES07064	Control	1	74	Clinical	Blood	USA
RES07065	Control	2	82	Clinical	Blood	USA
RES07066	Control	1	72	Clinical	Blood	USA
RES07067	Control	2	69	Clinical	Blood	USA
RES07068	Control	1	77	Clinical	Blood	USA
RES07069	Control	1	75	Clinical	Blood	USA
RES07070	Control	2	79	Clinical	Blood	USA
RES07071	Control	2	68	Clinical	Blood	USA
RES07072	Control	1	61	Clinical	Blood	USA
RES07073	Control	1	73	Clinical	Blood	USA
RES07074	Control	2	67	Clinical	Blood	USA
RES07075	Control	2	88	Clinical	Blood	USA
RES07076	Control	1	74	Clinical	Blood	USA
RES07078	Control	1	83	Clinical	Blood	USA
RES07079	Control	1	75	Clinical	Blood	USA
RES07080	Control	2	71	Clinical	Blood	USA
RES07081	Control	2	70	Clinical	Blood	USA
RES07082	Control	2	79	Clinical	Blood	USA
RES07083	Control	2	67	Clinical	Blood	USA
RES07084	Control	1	73	Clinical	Blood	USA
RES07085	Control	1	85	Clinical	Blood	USA
RES07086	Control	1	73	Clinical	Blood	USA
RES07087	Control	1	56	Clinical	Blood	USA
RES07088	Control	1	89	Clinical	Blood	USA
RES07089	Control	1	71	Clinical	Blood	USA
RES07090	Control	2	72	Clinical	Blood	USA
RES07091	Control	2	84	Clinical	Blood	USA
RES07092	Control	1	68	Clinical	Blood	USA
RES07093	Control	1	79	Clinical	Blood	USA
RES07095	Control	1	73	Clinical	Blood	USA
RES07096	Control	1	79	Clinical	Blood	USA
RES07097	Control	2	78	Clinical	Blood	USA
RES07098	Control	2	72	Clinical	Blood	USA
RES07099	Control	2	77	Clinical	Blood	USA
RES07100	Control	1	76	Clinical	Blood	USA
RES07101	Control	1	83	Clinical	Blood	USA
RES07102	Control	1	85	Clinical	Blood	USA
RES07103	Control	2	74	Clinical	Blood	USA
RES07104	Control	1	65	Clinical	Blood	USA
RES07105	Control	1	93	Clinical	Blood	USA
RES07106	Control	2	79	Clinical	Blood	USA
RES07107	Control	1	79	Clinical	Blood	USA
RES07108	Control	2	70	Clinical	Blood	USA
RES07109	Control	2	76	Clinical	Blood	USA
RES07110	Control	2	81	Clinical	Blood	USA
RES07111	Control	2	85	Clinical	Blood	USA
RES07112	Control	1	82	Clinical	Blood	USA
RES07113	Control	2	65	Clinical	Blood	USA
RES07114	Control	1	78	Clinical	Blood	USA
RES07115	Control	1	71	Clinical	Blood	USA
RES07116	Control	2	77	Clinical	Blood	USA
RES07117	Control	1	50	Clinical	Blood	USA
RES07118	Control	1	87	Clinical	Blood	USA
RES07119	Control	1	78	Clinical	Blood	USA
RES07120	Control	2	81	Clinical	Blood	USA
RES07121	Control	1	78	Clinical	Blood	USA
RES07122	Control	1	71	Clinical	Blood	USA
RES07123	Control	2	70	Clinical	Blood	USA
RES07124	Control	1	79	Clinical	Blood	USA
RES07125	Control	2	86	Clinical	Blood	USA
RES07127	Control	1	83	Clinical	Blood	USA
RES07128	Control	2	63	Clinical	Blood	USA
RES07129	Control	2	79	Clinical	Blood	USA
RES07130	Control	2	89	Clinical	Blood	USA
RES07131	Control	2	86	Clinical	Blood	USA
RES07132	Control	2	92	Clinical	Blood	USA
RES07134	Control	2	65	Clinical	Blood	USA
RES07135	Control	2	76	Clinical	Blood	USA
RES07136	Control	1	63	Clinical	Blood	USA
RES07137	Control	2	67	Clinical	Blood	USA
RES07138	Control	1	87	Clinical	Blood	USA
RES07139	Control	2	81	Clinical	Blood	USA
RES07141	Control	2	88	Clinical	Blood	USA
RES07142	Control	2	87	Clinical	Blood	USA
RES07143	Control	2	83	Clinical	Blood	USA
RES07144	Control	1	85	Clinical	Blood	USA
RES07145	Control	1	80	Clinical	Blood	USA
RES07146	Control	2	76	Clinical	Blood	USA
RES07147	Control	2	91	Clinical	Blood	USA
RES07148	Control	1	85	Clinical	Blood	USA
RES07149	Control	1	89	Clinical	Blood	USA
RES07150	Control	1	72	Clinical	Blood	USA
RES07152	Control	1	94	Clinical	Blood	USA
RES07153	Control	1	80	Clinical	Blood	USA
RES07154	Control	2	69	Clinical	Blood	USA
RES07155	Control	1	73	Clinical	Blood	USA
RES07156	Control	2	72	Clinical	Blood	USA
RES07157	Control	1	79	Clinical	Blood	USA
RES07158	Control	1	86	Clinical	Blood	USA
RES07159	Control	2	71	Clinical	Blood	USA
RES07160	Control	1	78	Clinical	Blood	USA
RES07161	Control	1	83	Clinical	Blood	USA
RES07162	Control	1	81	Clinical	Blood	USA
RES07163	Control	2	78	Clinical	Blood	USA
RES07164	Control	1	84	Clinical	Blood	USA
RES07165	Control	2	80	Clinical	Blood	USA
RES07166	Control	1	88	Clinical	Blood	USA
RES07167	Control	1	96	Clinical	Blood	USA
RES07168	Control	1	67	Clinical	Blood	USA
RES07169	Control	1	73	Clinical	Blood	USA
RES07170	Control	2	86	Clinical	Blood	USA
RES07171	Control	2	69	Clinical	Blood	USA
RES07172	Control	2	88	Clinical	Blood	USA
RES07173	Control	2	72	Clinical	Blood	USA
RES07174	Control	1	83	Clinical	Blood	USA
RES07175	Control	1	83	Clinical	Blood	USA
RES07176	Control	2	74	Clinical	Blood	USA
RES07177	Control	1	82	Clinical	Blood	USA
RES07178	Control	2	91	Clinical	Blood	USA
RES07179	Control	2	72	Clinical	Blood	USA
RES07180	Control	2	82	Clinical	Blood	USA
RES07181	Control	1	79	Clinical	Blood	USA
RES07182	Control	1	89	Clinical	Blood	USA
RES07183	Control	2	81	Clinical	Blood	USA
RES07184	Control	1	78	Clinical	Blood	USA
RES07185	Control	2	75	Clinical	Blood	USA
RES07186	Control	1	59	Clinical	Blood	USA
RES07187	Control	2	92	Clinical	Blood	USA
RES07188	Control	2	100	Pathological	Cerebellum	USA
RES07189	Control	1	80	Clinical	Blood	USA
RES07190	Control	1	79	Clinical	Blood	USA
RES07191	Control	2	65	Clinical	Blood	USA
RES07192	Control	2	71	Clinical	Blood	USA
RES07193	Control	2	72	Clinical	Blood	USA
RES07194	Control	2	67	Clinical	Blood	USA
RES07195	Control	1	75	Clinical	Blood	USA
RES07196	Control	1	76	Clinical	Blood	USA
RES07197	Control	2	83	Clinical	Blood	USA
RES07198	Control	2	60	Clinical	Blood	USA
RES07199	Control	1	79	Clinical	Blood	USA
RES07200	Control	1	80	Clinical	Blood	USA
RES07201	Control	1	73	Clinical	Blood	USA
RES07203	Control	2	70	Clinical	Blood	USA
RES07204	Control	2	57	Clinical	Blood	USA
RES07205	Control	2	72	Clinical	Blood	USA
RES07206	Control	2	89	Clinical	Blood	USA
RES07207	Control	2	68	Clinical	Blood	USA
RES07208	Control	1	75	Clinical	Blood	USA
RES07209	Control	1	92	Clinical	Blood	USA
RES07210	Control	1	94	Clinical	Blood	USA
RES07211	Control	1	78	Clinical	Blood	USA
RES07212	Control	2	58	Clinical	Blood	USA
RES07213	Control	2	88	Clinical	Blood	USA
RES07214	Control	2	62	Clinical	Blood	USA
RES07215	Control	1	70	Clinical	Blood	USA
RES07216	Control	2	53	Clinical	Blood	USA
RES07217	Control	2	71	Clinical	Blood	USA
RES07218	Control	1	71	Clinical	Blood	USA
RES07219	Control	1	86	Clinical	Blood	USA
RES07220	Control	2	71	Clinical	Blood	USA
RES07222	Control	1	73	Clinical	Blood	USA
RES07223	Control	1	77	Clinical	Blood	USA
RES07224	Control	1	66	Clinical	Blood	USA
RES07225	Control	2	71	Clinical	Blood	USA
RES07226	Control	2	78	Pathological	Cerebellum	USA
RES07227	Control	2	69	Clinical	Blood	USA
RES07228	Control	2	74	Clinical	Blood	USA
RES07229	Control	2	64	Clinical	Blood	USA
RES07230	Control	2	74	Clinical	Blood	USA
RES07231	Control	2	72	Clinical	Blood	USA
RES07232	Control	1	69	Clinical	Blood	USA
RES07233	Control	2	85	Clinical	Blood	USA
RES07234	Control	2	72	Clinical	Blood	USA
RES07235	Control	1	76	Clinical	Blood	USA
RES07236	Control	1	73	Clinical	Blood	USA
RES07237	Control	1	77	Clinical	Blood	USA
RES07238	Control	1	70	Clinical	Blood	USA
RES07239	Control	2	76	Clinical	Blood	USA
RES07240	Control	2	91	Clinical	Blood	USA
RES07241	Control	2	93	Clinical	Blood	USA
RES07242	Control	1	64	Clinical	Blood	USA
RES07243	Control	1	80	Clinical	Blood	USA
RES07244	Control	2	86	Clinical	Blood	USA
RES07245	Control	1	91	Clinical	Blood	USA
RES07246	Control	1	75	Clinical	Blood	USA
RES07247	Control	2	68	Clinical	Blood	USA
RES07250	Control	1	90	Pathological	Cerebellum	USA
RES07251	Control	1	87	Clinical	Blood	USA
RES07252	Control	1	82	Clinical	Blood	USA
RES07253	Control	1	72	Clinical	Blood	USA
RES07254	Control	1	86	Clinical	Blood	USA
RES07255	Control	1	71	Clinical	Blood	USA
RES07256	Control	1	68	Clinical	Blood	USA
RES07257	Control	1	80	Clinical	Blood	USA
RES07258	Control	1	52	Clinical	Blood	USA
RES07259	Control	1	83	Clinical	Blood	USA
RES07260	Control	2	89	Clinical	Blood	USA
RES07261	Control	2	90	Clinical	Blood	USA
RES07262	Control	1	76	Clinical	Blood	USA
RES07263	Control	2	74	Clinical	Blood	USA
RES07264	Control	1	70	Clinical	Blood	USA
RES07265	Control	2	79	Clinical	Blood	USA
RES07266	Control	1	73	Clinical	Blood	USA
RES07267	Control	1	51	Clinical	Blood	USA
RES07268	Control	1	84	Pathological	Cerebellum	USA
RES07269	Control	1	87	Clinical	Blood	USA
RES07270	Control	2	77	Clinical	Blood	USA
RES07271	Control	2	73	Clinical	Blood	USA
RES07272	Control	2	65	Clinical	Blood	USA
RES07273	Control	1	73	Clinical	Blood	USA
RES07274	Control	2	68	Clinical	Blood	USA
RES07275	Control	2	75	Clinical	Blood	USA
RES07276	Control	2	51	Clinical	Blood	USA
RES07277	Control	1	75	Clinical	Blood	USA
RES07278	Control	1	74	Clinical	Blood	USA
RES07279	Control	2	64	Clinical	Blood	USA
RES07280	Control	2	65	Clinical	Blood	USA
RES07281	Control	1	79	Clinical	Blood	USA
RES07282	Control	2	68	Clinical	Blood	USA
RES07283	Control	1	52	Clinical	Blood	USA
RES07284	Control	1	60	Clinical	Blood	USA
RES07285	Control	1	67	Clinical	Blood	USA
RES07286	Control	2	67	Clinical	Blood	USA
RES07287	Control	1	76	Clinical	Blood	USA
RES07288	Control	2	67	Clinical	Blood	USA
RES07289	Control	1	89	Clinical	Blood	USA
RES07290	Control	1	83	Clinical	Blood	USA
RES07291	Control	2	82	Clinical	Blood	USA
RES07292	Control	1	84	Clinical	Blood	USA
RES07293	Control	1	86	Clinical	Blood	USA
RES07294	Control	1	60	Clinical	Blood	USA
RES07295	Control	2	67	Clinical	Blood	USA
RES07296	Control	1	74	Clinical	Blood	USA
RES07298	Control	2	70	Clinical	Blood	USA
RES07299	Control	2	88	Clinical	Blood	USA
RES07300	Control	1	87	Clinical	Blood	USA
RES07301	Control	2	89	Clinical	Blood	USA
RES07302	Control	2	87	Clinical	Blood	USA
RES07303	Control	1	83	Clinical	Blood	USA
RES07304	Control	2	75	Clinical	Blood	USA
RES07306	Control	1	75	Clinical	Blood	USA
RES07307	Control	1	79	Clinical	Blood	USA
RES07308	Control	1	86	Clinical	Blood	USA
RES07309	Control	2	72	Clinical	Blood	USA
RES07310	Control	2	75	Clinical	Blood	USA
RES07311	Control	1	94	Clinical	Blood	USA
RES07312	Control	1	55	Clinical	Blood	USA
RES07313	Control	1	74	Clinical	Blood	USA
RES07314	Control	1	69	Clinical	Blood	USA
RES07315	Control	2	83	Clinical	Blood	USA
RES07316	Control	2	83	Clinical	Blood	USA
RES07317	Control	1	78	Clinical	Blood	USA
RES07318	Control	1	80	Clinical	Blood	USA
RES07321	Control	2	92	Clinical	Blood	USA
RES07322	Control	1	85	Clinical	Blood	USA
RES07323	Control	1	86	Clinical	Blood	USA
RES07324	Control	1	90	Clinical	Blood	USA
RES07325	Control	1	78	Clinical	Blood	USA
RES07326	Control	2	80	Clinical	Blood	USA
RES07327	Control	1	67	Clinical	Blood	USA
RES07328	Control	2	86	Clinical	Blood	USA
RES07329	Control	2	92	Clinical	Blood	USA
RES07330	Control	2	88	Clinical	Blood	USA
RES07331	Control	2	73	Clinical	Blood	USA
RES07332	Control	2	67	Clinical	Blood	USA
RES07333	Control	1	82	Clinical	Blood	USA
RES07334	Control	1	81	Clinical	Blood	USA
RES07335	Control	2	69	Clinical	Blood	USA
RES07336	Control	2	65	Clinical	Blood	USA
RES07337	Control	2	92	Clinical	Blood	USA
RES07338	Control	1	77	Clinical	Blood	USA
RES07339	Control	2	89	Clinical	Blood	USA
RES07340	Control	2	85	Clinical	Blood	USA
RES07341	Control	2	85	Clinical	Blood	USA
RES07342	Control	1	72	Clinical	Blood	USA
RES07343	Control	2	81	Clinical	Blood	USA
RES07344	Control	2	82	Clinical	Blood	USA
RES07345	Control	1	68	Clinical	Blood	USA
RES07347	Control	1	81	Clinical	Blood	USA
RES07348	Control	1	93	Pathological	Cerebellum	USA
RES07349	Control	1	82	Clinical	Blood	USA
RES07350	Control	2	69	Clinical	Blood	USA
RES07351	Control	2	58	Clinical	Blood	USA
RES07352	Control	2	85	Clinical	Blood	USA
RES07353	Control	2	71	Clinical	Blood	USA
RES07354	Control	1	68	Clinical	Blood	USA
RES07355	Control	1	58	Clinical	Blood	USA
RES07356	Control	2	88	Clinical	Blood	USA
RES07357	Control	2	83	Clinical	Blood	USA
RES07358	Control	2	73	Clinical	Blood	USA
RES07359	Control	2	87	Clinical	Blood	USA
RES07360	Control	2	86	Clinical	Blood	USA
RES07361	Control	1	95	Clinical	Blood	USA
RES07362	Control	2	66	Clinical	Blood	USA
RES07363	Control	1	89	Pathological	Cerebellum	USA
RES07364	Control	2	52	Clinical	Blood	USA
RES07365	Control	2	75	Clinical	Blood	USA
RES07366	Control	2	85	Clinical	Blood	USA
RES07367	Control	1	81	Clinical	Blood	USA
RES07368	Control	2	73	Clinical	Blood	USA
RES07369	Control	1	69	Clinical	Blood	USA
RES07371	Control	1	71	Clinical	Blood	USA
RES07372	Control	2	72	Clinical	Blood	USA
RES07373	Control	1	95	Clinical	Blood	USA
RES07374	Control	2	67	Clinical	Blood	USA
RES07375	Control	1	77	Clinical	Blood	USA
RES07377	Control	2	84	Clinical	Blood	USA
RES07378	Control	1	78	Clinical	Blood	USA
RES07379	Control	1	67	Clinical	Blood	USA
RES07380	Control	2	79	Clinical	Blood	USA
RES07381	Control	2	85	Clinical	Blood	USA
RES07382	Control	1	85	Clinical	Blood	USA
RES07383	Control	2	70	Clinical	Blood	USA
RES07384	Control	1	89	Pathological	Cerebellum	USA
RES07385	Control	1	90	Clinical	Blood	USA
RES07386	Control	1	79	Clinical	Blood	USA
RES07387	Control	2	69	Clinical	Blood	USA
RES07388	Control	2	88	Clinical	Blood	USA
RES07389	Control	2	77	Clinical	Blood	USA
RES07390	Control	1	85	Clinical	Blood	USA
RES07391	Control	2	70	Clinical	Blood	USA
RES07392	Control	2	91	Clinical	Blood	USA
RES07393	Control	2	78	Clinical	Blood	USA
RES07394	Control	1	79	Clinical	Blood	USA
RES07395	Control	2	85	Clinical	Blood	USA
RES07396	Control	1	69	Clinical	Blood	USA
RES07397	Control	2	87	Clinical	Blood	USA
RES07398	Control	1	81	Clinical	Blood	USA
RES07399	Control	1	66	Clinical	Blood	USA
RES07400	Control	1	81	Clinical	Blood	USA
RES07401	Control	2	58	Clinical	Blood	USA
RES07402	Control	1	90	Pathological	Cerebellum	USA
RES07403	Control	2	84	Clinical	Blood	USA
RES07404	Control	2	77	Clinical	Blood	USA
RES07405	Control	2	77	Clinical	Blood	USA
RES07406	Control	1	88	Clinical	Blood	USA
RES07407	Control	2	74	Clinical	Blood	USA
RES07408	Control	2	89	Clinical	Blood	USA
RES07409	Control	2	81	Clinical	Blood	USA
RES07410	Control	2	89	Clinical	Blood	USA
RES07411	Control	2	80	Clinical	Blood	USA
RES07412	Control	2	58	Clinical	Blood	USA
RES07413	Control	2	72	Clinical	Blood	USA
RES07414	Control	2	87	Clinical	Blood	USA
RES07415	Control	1	82	Clinical	Blood	USA
RES07416	Control	1	57	Clinical	Blood	USA
RES07417	Control	2	71	Clinical	Blood	USA
RES07418	Control	1	83	Clinical	Blood	USA
RES07419	Control	1	91	Clinical	Blood	USA
RES07420	Control	2	54	Clinical	Blood	USA
RES07421	Control	1	79	Clinical	Blood	USA
RES07422	Control	2	66	Clinical	Blood	USA
RES07423	Control	1	90	Clinical	Blood	USA
RES07425	Control	1	80	Pathological	Cerebellum	USA
RES07426	Control	2	70	Clinical	Blood	USA
RES07427	Control	1	86	Clinical	Blood	USA
RES07428	Control	1	88	Clinical	Blood	USA
RES07429	Control	1	59	Clinical	Blood	USA
RES07430	Control	1	54	Clinical	Blood	USA
RES07431	Control	1	69	Clinical	Blood	USA
RES07432	Control	1	87	Clinical	Blood	USA
RES07433	Control	1	88	Clinical	Blood	USA
RES07434	Control	2	83	Clinical	Blood	USA
RES07435	Control	2	73	Clinical	Blood	USA
RES07436	Control	2	66	Clinical	Blood	USA
RES07437	Control	2	64	Clinical	Blood	USA
RES07438	Control	2	61	Clinical	Blood	USA
RES07439	Control	1	65	Clinical	Blood	USA
RES07440	Control	1	88	Clinical	Blood	USA
RES07441	Control	1	92	Clinical	Blood	USA
RES07442	Control	2	85	Clinical	Blood	USA
RES07443	Control	1	75	Clinical	Blood	USA
RES07444	Control	2	85	Clinical	Blood	USA
RES07445	Control	2	79	Clinical	Blood	USA
RES07446	Control	2	66	Clinical	Blood	USA
RES07447	Control	1	82	Clinical	Blood	USA
RES07448	Control	2	84	Clinical	Blood	USA
RES07449	Control	1	86	Clinical	Blood	USA
RES07450	Control	2	82	Clinical	Blood	USA
RES07451	Control	1	66	Clinical	Blood	USA
RES07452	Control	1	68	Clinical	Blood	USA
RES07453	Control	1	87	Clinical	Blood	USA
RES07455	Control	1	76	Clinical	Blood	USA
RES07456	Control	1	69	Clinical	Blood	USA
RES07457	Control	2	87	Clinical	Blood	USA
RES07458	Control	1	62	Clinical	Blood	USA
RES07459	Control	2	69	Clinical	Blood	USA
RES07460	Control	1	93	Clinical	Blood	USA
RES07461	Control	2	92	Clinical	Blood	USA
RES07462	Control	2	77	Clinical	Blood	USA
RES07463	Control	1	90	Clinical	Blood	USA
RES07464	Control	2	71	Clinical	Blood	USA
RES07465	Control	1	75	Pathological	Cerebellum	USA
RES07466	Control	1	82	Clinical	Blood	USA
RES07467	Control	1	86	Pathological	Cerebellum	USA
RES07468	Control	1	79	Clinical	Blood	USA
RES07469	Control	2	70	Clinical	Blood	USA
RES07470	Control	2	63	Clinical	Blood	USA
RES07471	Control	1	64	Clinical	Blood	USA
RES07472	Control	2	84	Clinical	Blood	USA
RES07473	Control	2	65	Clinical	Blood	USA
RES07474	Control	1	92	Pathological	Cerebellum	USA
RES07475	Control	1	82	Pathological	Cerebellum	USA
RES07476	Control	1	86	Pathological	Cerebellum	USA
RES07477	Control	2	65	Clinical	Blood	USA
RES07478	Control	2	75	Clinical	Blood	USA
RES07479	Control	2	58	Clinical	Blood	USA
RES07480	Control	1	77	Clinical	Blood	USA
RES07481	Control	2	74	Clinical	Blood	USA
RES07482	Control	2	90	Clinical	Blood	USA
RES07483	Control	1	81	Pathological	Cerebellum	USA
RES07485	Control	1	84	Pathological	Cerebellum	USA
RES07486	Control	2	83	Clinical	Blood	USA
RES07488	Control	1	88	Pathological	Cerebellum	USA
RES07489	Control	2	82	Clinical	Blood	USA
RES07491	Control	2	86	Clinical	Blood	USA
RES07492	Control	1	79	Pathological	Cerebellum	USA
RES07494	Control	1	75	Pathological	Cerebellum	USA
RES07495	Control	1	73	Clinical	Blood	USA
RES07497	Control	2	71	Clinical	Blood	USA
RES07498	Control	2	86	Clinical	Blood	USA
RES07500	Control	1	96	Pathological	Cerebellum	USA
RES07501	Control	1	84	Pathological	Cerebellum	USA
RES07502	Control	1	96	Pathological	Cerebellum	USA
RES07504	Control	2	86	Clinical	Blood	USA
RES07505	Control	1	76	Clinical	Blood	USA
RES07506	Control	1	67	Clinical	Blood	USA
RES07507	Control	1	60	Clinical	Blood	USA
RES07508	Control	2	81	Clinical	Blood	USA
RES07509	Control	1	78	Pathological	Cerebellum	USA
RES07510	Control	1	87	Pathological	Cerebellum	USA
RES07511	Control	1	84	Pathological	Cerebellum	USA
RES07512	Control	1	74	Clinical	Blood	USA
RES07513	Control	2	95	Clinical	Blood	USA
RES07514	Control	1	85	Clinical	Blood	USA
RES07515	Control	1	73	Clinical	Blood	USA
RES07516	Control	1	78	Clinical	Blood	USA
RES07518	Control	1	92	Pathological	Cerebellum	USA
RES07519	Control	2	96	Pathological	Cerebellum	USA
RES07520	Control	1	88	Pathological	Cerebellum	USA
RES07521	Control	1	77	Pathological	Cerebellum	USA
RES07522	Control	1	75	Clinical	Blood	USA
RES07523	Control	1	90	Clinical	Blood	USA
RES07524	Control	2	84	Clinical	Blood	USA
RES07525	Control	1	89	Clinical	Blood	USA
RES07526	Control	2	78	Clinical	Blood	USA
RES07528	Control	2	92	Pathological	Cerebellum	USA
RES07529	Control	1	97	Pathological	Cerebellum	USA
RES07530	Control	1	62	Clinical	Blood	USA
RES07531	Control	1	65	Pathological	Cerebellum	USA
RES07532	Control	1	96	Pathological	Cerebellum	USA
RES07533	Control	1	77	Clinical	Blood	USA
RES07534	Control	2	96	Pathological	Cerebellum	USA
RES07535	Control	2	75	Clinical	Blood	USA
RES07536	Control	2	94	Pathological	Cerebellum	USA
RES07538	Control	1	69	Clinical	Blood	USA
RES07539	Control	1	66	Clinical	Blood	USA
RES07540	Control	1	91	Pathological	Cerebellum	USA
RES07541	Control	2	74	Clinical	Blood	USA
RES07542	Control	2	76	Pathological	Cerebellum	USA
RES07543	Control	2	86	Pathological	Cerebellum	USA
RES07545	Control	1	80	Pathological	Cerebellum	USA
RES07546	Control	1	81	Pathological	Cerebellum	USA
RES07547	Control	1	92	Pathological	Cerebellum	USA
RES07548	Control	2	78	Clinical	Blood	USA
RES07549	Control	2	62	Clinical	Blood	USA
RES07550	Control	1	89	Pathological	Cerebellum	USA
RES07551	Control	1	73	Pathological	Cerebellum	USA
RES07552	Control	1	75	Clinical	Blood	USA
RES07553	Control	1	91	Clinical	Blood	USA
RES07555	Control	2	80	Clinical	Blood	USA
RES07556	Control	2	55	Clinical	Blood	USA
RES07557	Control	1	52	Clinical	Blood	USA
RES07559	Control	1	80	Pathological	Cerebellum	USA
RES07560	Control	1	93	Pathological	Cerebellum	USA
RES07561	Control	2	92	Pathological	Cerebellum	USA
RES07562	Control	2	86	Clinical	Blood	USA
RES07563	Control	2	66	Clinical	Blood	USA
RES07564	Control	1	81	Pathological	Cerebellum	USA
RES07566	Control	1	61	Clinical	Blood	USA
RES07567	Control	1	88	Clinical	Blood	USA
RES07568	Control	2	85	Clinical	Blood	USA
RES07569	Control	2	72	Pathological	Cerebellum	USA
RES07570	Control	2	75	Pathological	Cerebellum	USA
RES07571	Control	1	74	Clinical	Blood	USA
RES07573	Control	1	65	Clinical	Blood	USA
RES07574	Control	1	68	Pathological	Cerebellum	USA
RES07575	Control	2	91	Pathological	Cerebellum	USA
RES07576	Control	2	50	Clinical	Blood	USA
RES07577	Control	2	87	Pathological	Cerebellum	USA
RES07578	Control	1	56	Clinical	Blood	USA
RES07579	Control	2	89	Clinical	Blood	USA
RES07580	Control	1	67	Pathological	Cerebellum	USA
RES07581	Control	1	76	Pathological	Cerebellum	USA
RES07582	Control	2	71	Clinical	Blood	USA
RES07583	Control	2	72	Clinical	Blood	USA
RES07584	Control	2	102	Pathological	Cerebellum	USA
RES07585	Control	2	88	Clinical	Blood	USA
RES07586	Control	1	86	Clinical	Blood	USA
RES07588	Control	2	84	Clinical	Blood	USA
RES07589	Control	2	83	Clinical	Blood	USA
RES07590	Control	1	86	Clinical	Blood	USA
RES07591	Control	1	93	Clinical	Blood	USA
RES07592	Control	2	75	Clinical	Blood	USA
RES07593	Control	1	84	Clinical	Blood	USA
RES07594	Control	1	75	Clinical	Blood	USA
RES07595	Control	1	88	Clinical	Blood	USA
RES07596	Control	1	81	Clinical	Blood	USA
RES07597	Control	2	82	Clinical	Blood	USA
RES07598	Control	1	80	Clinical	Blood	USA
RES07603	Control	2	87	Clinical	Blood	USA
RES07605	Control	2	82	Clinical	Blood	USA
RES07606	Control	1	86	Clinical	Blood	USA
RES07609	Control	2	82	Clinical	Blood	USA
RES07610	Control	1	89	Clinical	Blood	USA
RES07611	Control	1	82	Clinical	Blood	USA
RES07612	Control	1	86	Clinical	Blood	USA
RES07613	Control	2	80	Clinical	Blood	USA
RES07614	Control	1	93	Clinical	Blood	USA
RES07615	Control	2	83	Clinical	Blood	USA
RES07616	Control	1	82	Clinical	Blood	USA
RES07617	Control	2	80	Clinical	Blood	USA
RES07618	Control	2	83	Clinical	Blood	USA
RES07619	Control	2	80	Clinical	Blood	USA
RES07620	Control	2	88	Clinical	Blood	USA
RES07621	Control	1	80	Clinical	Blood	USA
RES07622	Control	2	81	Clinical	Blood	USA
RES07623	Control	1	83	Clinical	Blood	USA
RES07624	Control	1	87	Clinical	Blood	USA
RES07625	Control	2	92	Clinical	Blood	USA
RES07626	Control	1	87	Clinical	Blood	USA
RES07627	Control	2	97	Clinical	Blood	USA
RES07628	Control	2	98	Clinical	Blood	USA
RES07629	Control	2	86	Clinical	Blood	USA
RES07630	Control	1	102	Clinical	Blood	USA
RES07631	Control	2	99	Clinical	Blood	USA
RES07632	Control	1	86	Clinical	Blood	USA
RES07633	Control	2	86	Clinical	Blood	USA
RES07634	Control	1	92	Clinical	Blood	USA
RES07635	Control	2	94	Clinical	Blood	USA
RES07636	Control	1	96	Clinical	Blood	USA
RES07637	Control	2	91	Clinical	Blood	USA
RES07638	Control	2	85	Clinical	Blood	USA
RES07639	Control	1	75	Clinical	Blood	USA
RES07640	Control	2	92	Clinical	Blood	USA
RES07641	Control	2	96	Clinical	Blood	USA
RES07642	Control	2	92	Clinical	Blood	USA
RES07643	Control	1	89	Clinical	Blood	USA
RES07644	Control	2	98	Clinical	Blood	USA
RES07645	Control	2	91	Clinical	Blood	USA
RES07646	Control	1	92	Clinical	Blood	USA
RES07647	Control	2	91	Clinical	Blood	USA
RES07648	Control	1	82	Clinical	Blood	USA
RES07649	Control	2	82	Clinical	Blood	USA
RES07650	Control	2	76	Clinical	Blood	USA
RES07652	Control	2	81	Clinical	Blood	USA
RES07653	Control	2	85	Clinical	Blood	USA
RES07654	Control	2	76	Clinical	Blood	USA
RES07655	Control	2	81	Clinical	Blood	USA
RES07656	Control	1	89	Clinical	Blood	USA
RES07657	Control	2	94	Clinical	Blood	USA
RES07658	Control	1	82	Clinical	Blood	USA
RES07659	Control	2	88	Clinical	Blood	USA
RES07660	Control	2	88	Clinical	Blood	USA
RES07661	Control	1	81	Clinical	Blood	USA
RES07662	Control	2	75	Clinical	Blood	USA
RES07664	Control	1	90	Clinical	Blood	USA
RES07665	Control	1	84	Clinical	Blood	USA
RES07666	Control	2	86	Clinical	Blood	USA
RES07667	Control	2	82	Clinical	Blood	USA
RES07668	Control	2	93	Clinical	Blood	USA
RES07669	Control	2	88	Clinical	Blood	USA
RES07670	Control	2	93	Clinical	Blood	USA
RES07671	Control	2	82	Clinical	Blood	USA
RES07672	Control	2	87	Clinical	Blood	USA
RES07673	Control	1	89	Clinical	Blood	USA
[truncated: 5,548 more rows]
